# Supplementary material for: Xylem, phloem and transpiration flows in developing European plums
Source: PLoS One. 2021 May 20;16(5):e0252085. doi: 10.1371/journal.pone.0252085 (PMC8136697; doi:10.1371/journal.pone.0252085)
Supplement: S1 Data — (ZIP) [file pone.0252085.s003.zip]

Archive with 1 entries (1 files):
- Data_plum_vascular_flow.xlsx
