# Supplementary material for: Xylem, phloem and transpiration flows in developing European plums
Source: PLoS One. 2021 May 20;16(5):e0252085. doi: 10.1371/journal.pone.0252085 (PMC8136697; doi:10.1371/journal.pone.0252085)
Supplement: S1 Data — (ZIP) [file pone.0252085.s003.zip › Data_plum_vascular_flow.xlsx]

## Sheet: Mass, color, osmotic potential
Developmental time course mass, color and osmotic potential
Date of full bloom		2020-04-05
Conversion factor mmol/kg -> Mpa		2.45406e-06
				Color				Osmolarity (mmol/kg)					Mass (g)						°Hue						Osmotic potential (MPa)
Date	DAFB	WDH	Mass (g)	L	a	b	°Hue	Rep 1	Rep 2	Mean	Osmotic potential (MPa)		No.	Mean	Median	SE	CV (%)		No.	Mean	Median	SE	CV (%)		No.	Mean	Median	SE	CV (%)
2020-06-06	62	1	5.0499	45.4767	-10.3667	26.9233	111.059	533	538	535.5	-1.31415		20	3.56824	3.5273	0.157982	19.8001		20	110.875	110.998	0.290809	1.17297		15	-1.27676	-1.26629	0.0230048	-6.97838
		2	3.4177	44.0833	-9.66	26.17	110.26	480	485	482.5	-1.18408
		3	4.2498	43.2967	-8.99333	21.57	112.633	559	563	561	-1.37673
		4	3.4631	44.4333	-10.0867	28.1267	109.729	475	480	477.5	-1.17181
		5	2.0933	45.5067	-9.79333	28.4533	108.993	569	573	571	-1.40127
		6	2.8346	45.5667	-9.17333	26.8633	108.854	477	479	478	-1.17304
		7	4.2638	42.6233	-9.82667	23.22	112.938	518	519	518.5	-1.27243
		8	2.8972	45.8833	-10.1367	28.7033	109.451	489	493	491	-1.20494
		9	3.199	44.34	-9.42	25.5733	110.221	498	501	499.5	-1.2258
		10	3.1035	46.3933	-10.0733	27.9	109.852	528	530	529	-1.2982
		11	4.1017	43.9467	-10.0133	24.4867	112.241	514	518	516	-1.26629
		12	3.0063	45.78	-9.60667	26.4467	109.963	525	530	527.5	-1.29451
		13	3.6284	43.7433	-10.18	25.6633	111.637	502	504	503	-1.23439
		14	4.5093	44.05	-10.2967	25.4867	111.999	605	604	604.5	-1.48348
		15	2.9737	45.76	-10.0767	28.2867	109.608	508	511	509.5	-1.25034
		16	3.5915	43.3833	-9.85	23.0933	113.1
		17	4.2351	44.6967	-9.48667	23.8567	111.685
		18	3.7478	44.4333	-9.99	25.7333	111.217
		19	3.9794	45.33	-9.95	25.7533	111.124
		20	3.0197	44.7033	-10.14	26.5033	110.937
2020-06-12	68	1	4.06282	43.7033	-9.39	21.0967	113.994	500	504	502	-1.23194		20	4.73148	4.6269	0.122843	11.6109		20	114.133	113.77	0.445719	1.74648		15	-1.2123	-1.23194	0.0168459	-5.3818
		2	5.35184	43.2433	-9.36	17.6133	117.987	514	517	515.5	-1.26507
		3	4.75831	44.2933	-9.45333	21.94	113.31	478	486	482	-1.18286
		4	4.34922	44.5167	-8.99	23.4767	110.954	528	531	529.5	-1.29942
		5	4.49368	44.5667	-9.55667	21.74	113.73	517	522	519.5	-1.27488
		6	3.95884	45.7467	-9.69333	23.4367	112.47	507	510	508.5	-1.24789
		7	4.04949	42.9867	-9.8	20.94	115.08	465	470	467.5	-1.14727
		8	5.7007	42.5367	-9.62667	19.28	116.533	490	497	493.5	-1.21108
		9	5.0026	42.2	-9.54	21.62	113.81	425	426	425.5	-1.0442
		10	4.3837	42.93	-9.52667	22.3533	113.083	504	507	505.5	-1.24053
		11	4.4901	43.6033	-9.54	22.9167	112.602	507	509	508	-1.24666
		12	5.1477	43.0433	-9.42333	18.1833	117.395	495	500	497.5	-1.22089
		13	4.7293	43.57	-9.45667	20.91	114.335	491	499	495	-1.21476
		14	5.7172	43.7267	-9.54	18.8633	116.828	500	505	502.5	-1.23316
		15	4.9736	44.56	-8.94667	20.4533	113.625	454	462	458	-1.12396
		16	5.0489	43.0167	-9.47333	21.1433	114.135
		17	4.0704	44.0833	-9.34667	24.2367	111.089
		18	5.4552	44.43	-9.10667	18.4067	116.324
		19	4.3615	45.0933	-9.82667	23.9333	112.322
		20	4.5245	42.6267	-9.93667	23.34	113.061
2020-06-19	75	1	6.09662	41.2533	-9.47333	22.31	113.007	454	455	454.5	-1.11537		20	5.27385	5.19466	0.161248	13.6736		20	112.805	112.966	0.243929	0.967054		15	-1.10073	-1.08224	0.0172153	-6.05732
		2	5.72873	40.73	-9.22	20.3	114.427	421	421	421	-1.03316
		3	5.10063	42.8733	-8.96	21.7967	112.346	475	477	476	-1.16813
		4	4.96216	40.6367	-9.62667	22.3767	113.278	473	472	472.5	-1.15954
		5	5.28868	41.3933	-9.02	20.3567	113.898	402	403	402.5	-0.987758
		6	4.17569	43.0467	-9.58667	23.1633	112.483	430	434	432	-1.06015
		7	4.94299	42.81	-9.48667	21.6733	113.64	436	435	435.5	-1.06874
		8	4.89043	41.6033	-9.33667	22.95	112.138	428	429	428.5	-1.05156
		9	5.06793	42.7933	-9.58667	24.5433	111.336	462	464	463	-1.13623
		10	5.79248	42.3533	-9.08	24.21	110.559	464	462	463	-1.13623
		11	7.00982	42.06	-9.64333	22.2667	113.417	436	438	437	-1.07242
		12	5.48041	40.71	-9.36	22.0567	112.994	441	441	441	-1.08224
		13	4.4898	43.5767	-9.39667	22.6267	112.553	441	438	439.5	-1.07856
		14	5.63779	42.52	-9.34	23.8	111.427	516	516	516	-1.26629
		15	4.85984	44.0833	-9.40667	21.04	114.089	448	444	446	-1.09451
		16	4.192	40.8067	-9.65333	22.8633	112.89
		17	4.35952	42.9033	-8.94	23.2833	111.005
		18	5.53195	40.94	-9.4	20.81	114.309
		19	5.63996	42.7133	-9.18	21.25	113.364
		20	6.22958	41.92	-9.41	22.2367	112.937
2020-07-01	87	1	5.84849	44.07	-9	25.62	109.356	543	550	546.5	-1.34114		20	6.1264	6.01854	0.263892	19.2635		20	109.882	109.776	0.242198	0.985736		15	-1.3009	-1.31415	0.0225288	-6.7072
		2	7.01381	42.89	-8.63	23.99	109.785	599	604	601.5	-1.47611
		3	6.04412	40.42	-8.71	22.57	111.102	551	548	549.5	-1.3485
		4	6.62063	42.25	-9	24.84	109.916	457	461	459	-1.12641
		5	7.63501	40.07	-8.56	21.44	111.765	540	548	544	-1.33501
		6	9.05911	39.99	-8.59	24.62	109.234	550	553	551.5	-1.35341
		7	5.99296	42.11	-8.89	25.2	109.432	506	505	505.5	-1.24053
		8	5.12085	42.15	-9.44	26.27	109.766	531	538	534.5	-1.31169
		9	6.61338	42.17	-8.87	24.33	110.03	500	496	498	-1.22212
		10	6.55688	44.25	-8.49	27.14	107.371	534	535	534.5	-1.31169
		11	4.91353	42.19	-9.1	27.11	108.555	559	563	561	-1.37673
		12	7.41201	39.84	-8.66	23.47	110.253	484	481	482.5	-1.18408
		13	5.49901	43.42	-9.01	23.57	110.92	536	535	535.5	-1.31415
		14	5.22766	43.49	-8.75	24.81	109.427	499	499	499	-1.22457
		15	7.19672	39.32	-9.39	23.95	111.408	549	549	549	-1.34728
		16	5.75386	40.08	-8.78	24.66	109.598
		17	6.18637	41.17	-8.56	23.96	109.66
		18	5.18095	39.23	-8.97	23.92	110.556
		19	4.20072	41.67	-9.59	24.8	111.141
		20	4.452	45.53	-9.59	28.9	108.358
2020-07-10	96	1	7.56732	52.9167	-17.97	30.74	120.31	554	552	553	-1.35709		20	8.1464	7.8743	0.294929	16.1908		20	122.584	122.588	0.42532	1.55167		15	-1.35243	-1.35709	0.0129404	-3.70577
		2	6.95378	48.4867	-19.4333	31.8133	121.419	579	573	576	-1.41354
		3	6.68299	57.1	-17.36	30.46	119.68	543	540	541.5	-1.32887
		4	10.1196	50.6633	-16.1467	26.42	121.431	521	518	519.5	-1.27488
		5	9.67273	52.37	-17.3533	25.0833	124.677	540	543	541.5	-1.32887
		6	6.78736	48.86	-18.5333	30.43	121.343	545	543	544	-1.33501
		7	7.58594	52.0667	-17.4633	26.3567	123.528	565	559	562	-1.37918
		8	8.22779	48.9567	-18.72	25.2367	126.567	526	529	527.5	-1.29451
		9	11.2454	51.6633	-18.04	27.9433	122.846	554	557	555.5	-1.36323
		10	7.18078	47.8	-18.56	28.5133	123.061	566	566	566	-1.389
		11	6.91118	51.5333	-18.52	29.9267	121.751	551	548	549.5	-1.3485
		12	6.28506	50.1467	-17.9767	26.5033	124.148	564	563	563.5	-1.38286
		13	8.99245	50.4433	-17.98	28.3267	122.405	587	588	587.5	-1.44176
		14	9.8944	50.1167	-18.1433	28.1833	122.772	566	565	565.5	-1.38777
		15	7.4437	49.6333	-18.15	27.39	123.53	515	513	514	-1.26138
		16	7.68271	49.2533	-19.1867	28.5267	123.924
		17	8.35173	55.89	-18.1167	31.86	119.624
		18	8.97324	52.57	-18.2933	29.62	121.7
		19	8.30402	51.23	-17.8433	29.7133	120.985
		20	8.0659	50.1767	-17.6467	24.3133	125.972
2020-07-20	106	1	12.9191	44.3567	-8.54667	27.8733	107.047	603	608	605.5	-1.48593		20	11.4388	11.6155	0.297118	11.6162		20	107.44	107.782	0.280872	1.16911		15	-1.52585	-1.50311	0.0193799	-4.91909
		2	13.0712	42.9	-8.62333	25.14	108.933	621	625	623	-1.52888
		3	11.8954	44.2933	-8.07333	24.25	108.414	610	615	612.5	-1.50311
		4	13.4834	45.9067	-7.52333	25.4467	106.47	663	679	671	-1.64667
		5	10.8292	42.8767	-8.14333	24.8033	108.176	591	594	592.5	-1.45403
		6	12.6469	44.1467	-8.45667	27.2367	107.249	607	613	610	-1.49697
		7	11.8919	46.2233	-7.96667	24.4467	108.05	624	627	625.5	-1.53501
		8	11.1109	45.0467	-8.28333	26.21	107.538	661	669	665	-1.63195
		9	11.4961	43.6033	-8.23333	24.83	108.345	595	596	595.5	-1.46139
		10	10.2449	43.8933	-8.06333	26.27	107.063	610	615	612.5	-1.50311
		11	11.6709	46.32	-8.39333	25.2467	108.39	574	570	572	-1.40372
		12	11.5602	43.0967	-8.59333	25.9	108.355	671	676	673.5	-1.65281
		13	8.9334	43.4233	-8.40667	25.67	108.133	616	621	618.5	-1.51783
		14	8.88578	43.9367	-7.77	25.7	106.822	595	600	597.5	-1.4663
		15	9.97366	45.76	-6.66	28.1767	103.299	651	653	652	-1.60004
		16	11.7701	45.1367	-7.93667	24.6033	107.879
		17	13.0411	44.4233	-8.68333	26.3533	108.237
		18	12.4635	45.0467	-7.73667	24.2633	107.686
		19	10.5185	44.2033	-8.19667	26.81	107
		20	10.3691	45.0833	-7.62	27.07	105.722
2020-07-28	114	1	12.2351	43.61	-8.43	26.1433	107.872	625	632	628.5	-1.54237		20	12.5035	12.2519	0.487297	17.4292		20	106.448	106.458	0.324278	1.36236		15	-1.47309	-1.47857	0.0192142	-5.05172
		2	14.6525	45.5567	-8.38	23.77	109.42	525	531	528	-1.29574
		3	12.877	44.31	-8.55333	27.0133	107.57	601	604	602.5	-1.47857
		4	12.2688	44.1733	-8.41333	26.3333	107.718	601	609	605	-1.4847
		5	10.0094	44.71	-8.39333	29.68	105.791	568	578	573	-1.40617
		6	11.7746	43.4867	-7.73667	27.3667	105.786	650	657	653.5	-1.60373
		7	13.7584	44.74	-7.33333	28.1967	104.578	604	612	608	-1.49207
		8	10.6229	46.3567	-8.06	28.5	105.791	636	645	640.5	-1.57182
		9	14.267	44.33	-7.06	28.02	104.142	615	622	618.5	-1.51783
		10	14.4129	43.74	-7.90333	28.2433	105.633	593	602	597.5	-1.4663
		11	14.8818	42.2467	-7.98	26.1267	106.985	572	579	575.5	-1.41231
		12	15.7163	43.74	-7.96667	25.8767	107.112	581	586	583.5	-1.43194
		13	11.8582	45.3767	-7.45333	26.72	105.586	607	614	610.5	-1.4982
		14	9.58462	44.5433	-7.27667	26.1367	105.558	590	594	592	-1.4528
		15	10.4546	43.1867	-8.27333	25.71	107.838	585	590	587.5	-1.44176
		16	8.55575	44.9167	-8.05667	28.1867	105.952
		17	15.8562	43.72	-8.24667	25.9933	107.602
		18	14.362	43.9267	-8.61	27.3033	107.502
		19	12.0971	45.69	-8.44667	27.69	106.964
		20	9.82525	45.4833	-7.16667	29.6967	103.568
2020-08-05	122	1	16.0751	44.7067	-5.28667	28.3633	100.558	691	686	688.5	-1.68962		20	16.6228	16.5146	0.385541	10.3724		20	95.369	97.4214	2.47577	11.6096		20	-1.66213	-1.64238	0.0147803	-3.97679
		2	13.9094	47.8567	-7.59667	29.2333	104.567	647	652	649.5	-1.59391
		3	16.4309	40.9567	0.42	21	88.8542	674	685	679.5	-1.66753
		4	16.701	41.1333	-1.31333	23.08	93.2568	661	667	664	-1.62949
		5	14.5873	43.1667	-2.65	24.8233	96.0935	665	670	667.5	-1.63808
		6	18.7703	43.8867	-3.29	25.21	97.4353	651	650	650.5	-1.59636
		7	15.0388	43.3067	-2.17333	22.04	95.6316	654	657	655.5	-1.60863
		8	19.2542	42.7367	-2.80333	24.8267	96.4423	673	663	668	-1.63931
		9	17.5535	38.25	4.32667	18.49	76.8297	734	732	733	-1.79882
		10	19.3652	33.76	8.29667	13.8333	59.0464	676	674	675	-1.65649
		11	16.5962	41.3033	1.41667	20.7533	86.0949	672	676	674	-1.65403
		12	14.8234	46.83	-7.64667	28.6733	104.932	701	700	700.5	-1.71907
		13	18.6095	45.86	-6.56667	28.3967	103.021	667	662	664.5	-1.63072
		14	13.9422	45.33	-4.63667	25.91	100.146	745	749	747	-1.83318
		15	16.433	46.1467	-6.9	27.4067	104.131	695	682	688.5	-1.68962
		16	17.6407	42.9833	-3.11333	23.9467	97.4075	662	659	660.5	-1.6209
		17	18.2978	43.7133	-4.43333	24.4333	100.284	706	706	706	-1.73256
		18	15.4631	47.32	-7.56667	27.7667	105.243	673	668	670.5	-1.64544
		19	15.3489	45.7233	-5.78667	27.9267	101.707	648	644	646	-1.58532
		20	17.6158	43.3067	-2.45333	24.59	95.6975	655	660	657.5	-1.61354
2020-08-14	131	1	16.6783	34.0267	11.7367	12.17	46.0384	857	830	843.5	-2.07		20	20.3389	20.1937	0.438411	9.63984		20	53.8626	47.7962	4.50556	37.409		20	-1.97245	-1.97613	0.0436044	-9.88644
		2	16.3115	32.22	13.7667	10.4133	37.1045	942	946	944	-2.31663
		3	20.1583	34.5967	9.60667	12.3633	52.1518	776	765	770.5	-1.89085
		4	20.9361	29.8033	13.2333	8.83333	33.7234	988	985	986.5	-2.42093
		5	20.9008	30.7767	13.37	11.1333	39.7845	860	857	858.5	-2.10681
		6	23.2526	37.4033	6.58333	17.6867	69.5837	808	807	807.5	-1.98165
		7	20.4819	28.7233	17.29	8.23	25.4543	702	690	696	-1.70802
		8	19.3898	33.4867	11.6167	12.3333	46.714	682	679	680.5	-1.66999
		9	19.4389	27.3267	13.6867	8.53	31.9326	843	834	838.5	-2.05773
		10	19.1854	41.3867	1.63	22.98	85.9427	832	838	835	-2.04914
		11	18.8785	38.93	6.44333	17.83	70.1314	789	788	788.5	-1.93502
		12	19.9288	39.2367	3.11333	16.36	79.2254	843	846	844.5	-2.07245
		13	19.5185	34.0467	7.6	17.1767	66.1325	863	863	863	-2.11785
		14	20.9771	31.28	11.7733	13.17	48.2048	848	830	839	-2.05895
		15	20.2291	42.06	0.813333	22.7833	87.9555	769	764	766.5	-1.88103
		16	22.0675	41.6767	2.41	23.3233	84.1006	714	716	715	-1.75465
		17	21.8157	35.1767	8.77	15.2033	60.0216	714	711	712.5	-1.74852
		18	20.1466	32.3267	12.1433	13.2	47.3875	749	752	750.5	-1.84177
		19	24.9318	29.4367	14.3833	10.3933	35.8517	803	803	803	-1.97061
		20	21.55	28.4567	11.56	6.62333	29.8107	732	732	732	-1.79637
2020-08-24	141	1	25.6738	31.6433	12.7567	14.94	49.5073	668	666	667	-1.63686		20	23.9823	24.0615	0.480153	8.95375		20	41.3708	37.0692	3.2877	35.5397		20	-1.76048	-1.74054	0.036726	-9.3295
		2	25.7326	24.21	15.44	8.71667	29.4469	605	596	600.5	-1.47366
		3	20.6122	40.15	6.47	21.1267	72.9729	628	620	624	-1.53133
		4	23.8777	23.7667	16.4233	8.09667	26.2432	810	800	805	-1.97552
		5	21.0993	28.2833	16.2533	12.35	37.2292	699	690	694.5	-1.70434
		6	25.0951	27.35	15.5833	10.1467	33.0691	702	686	694	-1.70311
		7	24.6861	26.7	14.8433	11.7933	38.4679	738	750	744	-1.82582
		8	26.5101	28.0133	15.77	11.1967	35.3747	677	674	675.5	-1.65771
		9	26.7641	30.4833	13.5967	13.2067	44.1664	749	741	745	-1.82827
		10	26.132	36.02	8.60333	19.4167	66.1023	724	719	721.5	-1.7706
		11	26.5707	22.52	15.36	5.74	20.4906	897	871	884	-2.16939
		12	23.2652	36.6	7.28333	17.2633	67.1253	673	671	672	-1.64913
		13	22.2863	25.2133	14.86	9.43333	32.4079	709	711	710	-1.74238
		14	23.0758	32.9533	11.2167	12.2633	47.5524	706	694	700	-1.71784
		15	24.2453	32.33	12.3533	15.3667	51.204	678	655	666.5	-1.63563
		16	22.1181	25.46	18.38	9.49	27.3083	784	771	777.5	-1.90803
		17	19.242	31.3867	16.86	9.83333	30.2522	710	713	711.5	-1.74606
		18	22.9949	32.5867	12.42	16.0733	52.3064	824	827	825.5	-2.02582
		19	25.8745	25.5267	17.1033	9.59	29.2798	724	718	721	-1.76937
		20	23.7895	32.01	11.6367	8.74	36.9093	711	706	708.5	-1.7387
2020-08-31	148	1	25.8868	12.73	9.44333	9.19778	44.2453	745	741	743	-1.82336		20	25.1784	24.6685	0.710251	12.6153		20	43.4636	43.3486	0.26656	2.74274		20	-2.08816	-2.08411	0.0642278	-13.7555
		2	24.2756	8.71333	5.18444	5.02593	44.1105	781	772	776.5	-1.90557
		3	28.5127	17.29	13.0167	13.5122	46.0702	854	849	851.5	-2.08963
		4	26.6912	10.9967	6.87556	6.34741	42.7127	816	831	823.5	-2.02092
		5	27.6822	12.0967	8.47222	7.66296	42.1287	887	894	890.5	-2.18534
		6	27.5734	7.3	3.40667	3.59556	46.5452	787	778	782.5	-1.9203
		7	28.3432	8.27	4.81	4.55333	43.4298	886	893	889.5	-2.18288
		8	24.6123	14.12	10.37	9.83333	43.4784	855	859	857	-2.10313
		9	24.4721	6.56667	3.47556	3.34407	43.8955	850	852	851	-2.0884
		10	28.2905	9.53333	5.97111	5.45815	42.4302	712	688	700	-1.71784
		11	22.5396	12.46	9.07	8.69	43.7743	703	700	701.5	-1.72152
		12	19.6705	8.83667	5.51222	5.31296	43.9455	800	795	797.5	-1.95711
		13	23.5192	10.32	7.48333	6.75778	42.0834	1041	1029	1035	-2.53995
		14	31.0638	15.3033	12.2044	11.7259	43.8544	786	773	779.5	-1.91294
		15	22.3957	13.02	9.85667	9.02222	42.4692	856	854	855	-2.09822
		16	24.7247	13.0433	9.57444	8.94259	43.0457	867	865	866	-2.12521
		17	19.1635	10.5133	7.80444	7.08259	42.224	1200	1198	1199	-2.94241
		18	21.2365	10.5967	6.91222	6.41963	42.884	998	992	995	-2.44179
		19	28.303	15.56	13.17	12.3967	43.2675	779	775	777	-1.9068
		20	24.6106	9.07667	6.06222	5.58963	42.6774	844	851	847.5	-2.07981

## Sheet: Basic data
Basic data				Date of full bloom	2020-04-05
				Diameter (mm)
Run	LVDT No.	Calibration (mV/mm)		1	2	Mean	Length (mm)
1	1	263.658		13.96	12.51	13.235	21.76
1	2	263.658		15.41	13.91	14.66	25.75
1	3	263.658		15.65	13.32	14.485	26.85
1	4	263.658		16.91	14.7	15.805	24.18
1	5	263.658		16.58	16.44	16.51	27.49
1	6	263.658		14.09	16.61	15.35	28.27
1	7	263.658		14.85	12.58	13.715	24.2
1	8	263.658		15.11	14.55	14.83	26.66
1	9	263.658		11.43	13.37	12.4	20.43
1	10	263.658		12.33	12.71	12.52	24.01
1	11	263.658		16.18	13.7	14.94	26.59
1	12	263.658		13.16	10.72	11.94	24.16
1	13	263.658		16.13	13.49	14.81	27.57
1	14	263.658		16.92	14.02	15.47	28.05
1	15	263.658		12.3	14.16	13.23	23.35
1	16	263.658		13.28	14.98	14.13	25.53
1	17	263.658		12.13	14.38	13.255	22.89
1	18	263.658		11.88	14.02	12.95	24.77
1	19	263.658		10.8	12.63	11.715	22.74
1	20	263.658		14.53	12.23	13.38	24.53
1	21	263.658		11.06	13.37	12.215	24.02
1	22	263.658		14.6	12.52	13.56	23.44
1	23	263.658		13.95	11.57	12.76	25.59
1	24	263.658		13.49	15.15	14.32	27.68
1	25	263.658		14.71	12.23	13.47	25.45
1	26	263.658		12.62	15.43	14.025	24.57
1	27	263.658		10.79	12.1	11.445	24
2	1	263.658		13.97	15.26	14.615	26.02
2	2	263.658		17.74	17.75	17.745	28.3
2	3	263.658		15.7	17.92	16.81	27.59
2	4	263.658		19.42	20.14	19.78	32.04
2	5	263.658		18.78	16.98	17.88	28.84
2	6	263.658		19.98	18.25	19.115	32.04
2	7	263.658		18	19.23	18.615	31.99
2	8	263.658		19.33	16.84	18.085	28.36
2	9	263.658		15.51	17.12	16.315	25.51
2	10	263.658		16.61	18.19	17.4	29.62
2	11	263.658		19.94	18.04	18.99	29.73
2	12	263.658		17.58	15.08	16.33	27.38
2	13	263.658		18.29	17.44	17.865	28.3
2	14	263.658		17.98	16.3	17.14	30.28
2	15	263.658		16.63	18.22	17.425	25.81
2	16	263.658		16.24	17.44	16.84	28.12
2	17	263.658		15.86	16.95	16.405	28.13
2	18	263.658		14.48	17.1	15.79	24.78
2	19	263.658		16.64	14.31	15.475	28.12
2	20	263.658		17.78	15.62	16.7	28.26
2	21	263.658		16.68	14.89	15.785	27.91
2	22	263.658		15.99	14.95	15.47	25.17
2	23	263.658		18.42	18.14	18.28	27.8
2	24	263.658		16.64	19.47	18.055	29.7
2	25	263.658		17.61	16.14	16.875	25.24
2	26	263.658		16.17	16.22	16.195	23.62
2	27	263.658		15.8	17.67	16.735	26.95
3	1	263.658		20.57	20.28	20.425	29.53
3	2	263.658		18.15	17.66	17.905	24.69
3	3	263.658		18.43	18.69	18.56	28.62
3	4	263.658		19.71	20.68	20.195	31.12
3	5	263.658		22.31	20.56	21.435	33.33
3	6	263.658		18.06	20.42	19.24	28.71
3	7	263.658		20.37	19.58	19.975	33.44
3	8	263.658		19.18	20.14	19.66	30.26
3	9	263.658		20.4	21.42	20.91	28.71
3	10	263.658		18.23	17.81	18.02	28.6
3	11	263.658		21.47	19.99	20.73	30.81
3	12	263.658		19.01	17.09	18.05	29.61
3	13	263.658		19.97	17.94	18.955	29.1
3	14	263.658		19.87	18.8	19.335	30.34
3	15	263.658		19.43	18.86	19.145	27.14
3	16	263.658		18.95	17.7	18.325	28.39
3	17	263.658		20.2	18.66	19.43	28.64
3	18	263.658		16.77	20.31	18.54	29.82
3	19	263.658		15.41	18.5	16.955	28.81
3	20	263.658		18.47	16.05	17.26	28.06
3	21	263.658		17.91	20.46	19.185	28.62
3	22	263.658		18.76	20.29	19.525	26.82
3	23	263.658		18.81	20.53	19.67	27.81
3	24	263.658		19.86	18.06	18.96	28.11
3	25	263.658		21.59	21.42	21.505	30.66
3	26	263.658		19.91	18.19	19.05	28.37
3	27	263.658		20.28	18.19	19.235	27.68
4	1	263.658		20.12	20.72	20.42	30.75
4	2	263.658		21.03	20.77	20.9	30.85
4	3	263.658		19.32	19.3	19.31	30.28
4	4	263.658		22.4	21.79	22.095	34.25
4	5	263.658		22.43	22.1	22.265	33.7
4	6	263.658		20.5	22.12	21.31	30.63
4	7	263.658		19.38	20.24	19.81	29.53
4	8	263.658		20.77	20.36	20.565	30.36
4	9	263.658		18.85	19.84	19.345	25.36
4	10	263.658		21.94	20.48	21.21	31.93
4	11	263.658		21.77	21.73	21.75	32.78
4	12	263.658		21.48	21.95	21.715	32.5
4	13	263.658		20.78	21	20.89	31
4	14	263.658		21.62	21.42	21.52	30.83
4	15	263.658		20.92	20.35	20.635	32.59
4	16	263.658		21.69	20.87	21.28	31.89
4	17	263.658		22.02	22.08	22.05	30.34
4	18	263.658		21.22	19.36	20.29	29.35
4	19	263.658		19.67	21.24	20.455	31.28
4	20	263.658		18.78	18.18	18.48	28.19
4	21	263.658		19.36	21.11	20.235	29.68
4	22	263.658		20.11	21.43	20.77	30.95
4	23	263.658		20.21	21.11	20.66	31.04
4	24	263.658		21.42	22.63	22.025	30.6
4	25	263.658		19.9	20.04	19.97	28.18
4	26	263.658		18.26	16.98	17.62	27.3
4	27	263.658		20.61	20.09	20.35	29.63
5	1	263.658		21.35	21.63	21.49	30.14
5	2	263.658		22.73	23.37	23.05	30.76
5	3	263.658		24.32	27.08	25.7	32.78
5	4	263.658		26.39	24.79	25.59	33.72
5	5	263.658		23.1	24.18	23.64	34.69
5	6	263.658		25.53	24.67	25.1	38.42
5	7	263.658		22.43	22.93	22.68	37.04
5	8	263.658		27.28	27.22	27.25	35.16
5	9	263.658		24	25.2	24.6	34.83
5	10	263.658		24.12	24.09	24.105	34.68
5	11	263.658		22.04	23.55	22.795	30.99
5	12	263.658		22.7	23.96	23.33	32.91
5	13	263.658		22.04	22.58	22.31	32.78
5	14	263.658		23.48	24.83	24.155	33.84
5	15	263.658		22.36	22.66	22.51	31.29
5	16	263.658		24.64	23.45	24.045	32.79
5	17	263.658		24.93	23.34	24.135	32.52
5	18	263.658		23.63	22.19	22.91	32.83
5	19	263.658		23.09	22.59	22.84	33.14
5	20	263.658		21.55	21.78	21.665	32.58
5	21	263.658		22.24	22.32	22.28	32.29
5	22	263.658		24.23	23.87	24.05	34.05
5	23	263.658		25.62	24.36	24.99	34.25
5	24	263.658		24.4	24.67	24.535	32.97
5	25	263.658		24.06	23.62	23.84	33.95
5	26	263.658		24.13	22.4	23.265	30.27
5	27	263.658		23.97	22.59	23.28	33.25
6	1	263.658		26.97	25.05	26.01	34.61
6	2	263.658		24.5	25.31	24.905	33.15
6	3	263.658		25.54	27.46	26.5	35.85
6	4	263.658		27.71	28.68	28.195	36.7
6	5	263.658		28.48	27	27.74	37.32
6	6	263.658		27.41	28.89	28.15	41.22
6	7	263.658		23.86	24.43	24.145	36.66
6	8	263.658		27.04	27.76	27.4	37.34
6	9	263.658		27.83	28.19	28.01	38.92
6	10	263.658		27.22	25.2	26.21	36.93
6	11	263.658		25.85	26.51	26.18	37.32
6	12	263.658		25.39	25.51	25.45	36.14
6	13	263.658		26.14	26.72	26.43	38.89
6	14	263.658		26.09	27.94	27.015	37.04
6	15	263.658		24.54	23.22	23.88	32.54
6	16	263.658		23.51	23.13	23.32	34.24
6	17	263.658		26.2	28.16	27.18	36.49
6	18	263.658		27.84	25.37	26.605	38.19
6	19	263.658		24.4	22.53	23.465	33.21
6	20	263.658		25.43	23.37	24.4	35.47
6	21	263.658		26.17	25.81	25.99	37.35
6	22	263.658		22.81	23.95	23.38	34.34
6	23	263.658		26.91	26.37	26.64	33.45
6	24	263.658		29.8	32.48	31.14	42.45
6	25	263.658		29.31	26.38	27.845	41.32
6	26	263.658		26.57	29.37	27.97	36.2
6	27	263.658		22.16	25.71	23.935	35.39
7	1	263.658		26.14	25.43	25.785	37.2
7	2	263.658		25.6	26.92	26.26	35.19
7	3	263.658		28.57	27.29	27.93	38.62
7	4	263.658		32.32	31.6	31.96	42.31
7	5	263.658		30.25	30.44	30.345	41.61
7	6	263.658		30.27	31.15	30.71	44.78
7	7	263.658		26.72	28.94	27.83	40.41
7	8	263.658		27.74	28.43	28.085	39.86
7	9	263.658		29.64	28.66	29.15	38.16
7	10	263.658		26.83	27.35	27.09	39.88
7	11	263.658		27.99	26.15	27.07	38.74
7	12	263.658		27.14	27.38	27.26	36.02
7	13	263.658		29.85	29.18	29.515	40.1
7	14	263.658		31.24	31.4	31.32	41.99
7	15	263.658		26.95	26.99	26.97	37.28
7	16	263.658		30.21	28.84	29.525	40.78
7	17	263.658		28.31	28.59	28.45	36.69
7	18	263.658		26.15	26.57	26.36	37.43
7	19	263.658		27.09	28.59	27.84	36.69
7	20	263.658		25.87	27.61	26.74	37.13
7	21	263.658		29.46	29.75	29.605	40.68
7	22	263.658		26.52	27.34	26.93	36.87
7	23	263.658		25.48	26.14	25.81	38.56
7	24	263.658		27.9	28.43	28.165	38.68
7	25	263.658		28.76	29.64	29.2	40.72
7	26	263.658		29.2	29.54	29.37	39.06
7	27	263.658		29.36	28.77	29.065	33.72

## Sheet: Control measurement
Control measurement
Raw data	Run 1
					Voltage (mV)																												Volume (mm³)
Date and time	Date	Time	Temp. (°C)	rh (%)	1	2	3	4	5	6	7	8	9	10	11	12	13	14	15	16	17	18	19	20	21	22	23	24	25	26	27		1	2	3	4	5	6	7	8	9	10	11	12	13	14	15	16	17
2020-05-30 12:00:00	2020-05-30	12:00:00	17.96	39.94	2073	2060	2000	1948	2335	2511	2506	2067	2027	2054	2119	2239	2202	2093	2364	2438	2252	2118	2200	2087	2086	2241	2133	2176	2243	2098	2351		1995.75	2897.64	2949.71	3162.6	3923.44	3487.72	2383.45	3070.02	1644.79	1970.6	3107.55	1803.45	3166.25	3514.89	2139.96	2668.91	2105.74
2020-05-30 12:05:00	2020-05-30	12:05:00	17.59	40.99	2073	2060	2000	1949	2335	2509	2505	2066	2027	2055	2118	2239	2202	2091	2361	2437	2251	2116	2198	2086	2085	2241	2131	2174	2240	2095	2348		1995.75	2897.64	2949.71	3164.87	3923.44	3482.55	2381.47	3067.66	1644.79	1972.4	3105.18	1803.45	3166.25	3509.73	2134.44	2666.76	2103.93
2020-05-30 12:10:00	2020-05-30	12:10:00	17.39	39.83	2073	2060	2000	1949	2335	2508	2505	2066	2027	2054	2118	2239	2202	2091	2359	2437	2251	2116	2198	2086	2085	2241	2131	2174	2239	2095	2347		1995.75	2897.64	2949.71	3164.87	3923.44	3479.97	2381.47	3067.66	1644.79	1970.6	3105.18	1803.45	3166.25	3509.73	2130.77	2666.76	2103.93
2020-05-30 12:15:00	2020-05-30	12:15:00	17.15	42.97	2073	2060	1999	1949	2335	2508	2504	2066	2027	2054	2117	2239	2201	2091	2359	2437	2251	2115	2197	2086	2085	2242	2131	2173	2239	2094	2347		1995.75	2897.64	2947.4	3164.87	3923.44	3479.97	2379.5	3067.66	1644.79	1970.6	3102.82	1803.45	3163.82	3509.73	2130.77	2666.76	2103.93
2020-05-30 12:20:00	2020-05-30	12:20:00	17.14	42.33	2073	2060	1999	1949	2335	2507	2504	2065	2027	2055	2117	2239	2201	2091	2358	2436	2251	2115	2196	2086	2085	2241	2130	2172	2239	2094	2347		1995.75	2897.64	2947.4	3164.87	3923.44	3477.39	2379.5	3065.31	1644.79	1972.4	3102.82	1803.45	3163.82	3509.73	2128.93	2664.61	2103.93
2020-05-30 12:25:00	2020-05-30	12:25:00	16.93	42.47	2073	2060	1999	1949	2335	2507	2504	2065	2027	2055	2118	2239	2201	2091	2357	2436	2251	2114	2195	2086	2085	2242	2130	2172	2239	2093	2347		1995.75	2897.64	2947.4	3164.87	3923.44	3477.39	2379.5	3065.31	1644.79	1972.4	3105.18	1803.45	3163.82	3509.73	2127.1	2664.61	2103.93
2020-05-30 12:30:00	2020-05-30	12:30:00	17.1	42.98	2073	2060	1999	1949	2335	2507	2505	2065	2027	2055	2118	2239	2201	2091	2356	2437	2251	2115	2195	2086	2084	2241	2130	2172	2239	2093	2347		1995.75	2897.64	2947.4	3164.87	3923.44	3477.39	2381.47	3065.31	1644.79	1972.4	3105.18	1803.45	3163.82	3509.73	2125.27	2666.76	2103.93
2020-05-30 12:35:00	2020-05-30	12:35:00	17.32	44.31	2073	2060	1999	1949	2335	2507	2506	2065	2027	2055	2118	2239	2200	2091	2356	2436	2251	2115	2195	2086	2084	2241	2129	2172	2239	2094	2347		1995.75	2897.64	2947.4	3164.87	3923.44	3477.39	2383.45	3065.31	1644.79	1972.4	3105.18	1803.45	3161.39	3509.73	2125.27	2664.61	2103.93
2020-05-30 12:40:00	2020-05-30	12:40:00	17.49	42.25	2073	2060	1999	1949	2335	2507	2507	2065	2027	2055	2118	2239	2200	2090	2356	2436	2251	2115	2195	2086	2084	2241	2129	2171	2239	2094	2346		1995.75	2897.64	2947.4	3164.87	3923.44	3477.39	2385.43	3065.31	1644.79	1972.4	3105.18	1803.45	3161.39	3507.14	2125.27	2664.61	2103.93
2020-05-30 12:45:00	2020-05-30	12:45:00	17.6	43.14	2073	2060	1999	1949	2335	2507	2507	2065	2027	2055	2118	2239	2200	2090	2356	2436	2251	2116	2195	2086	2084	2241	2129	2171	2239	2094	2346		1995.75	2897.64	2947.4	3164.87	3923.44	3477.39	2385.43	3065.31	1644.79	1972.4	3105.18	1803.45	3161.39	3507.14	2125.27	2664.61	2103.93
2020-05-30 12:50:00	2020-05-30	12:50:00	17.74	42.43	2073	2060	1999	1949	2335	2507	2507	2065	2027	2055	2117	2239	2200	2090	2355	2436	2251	2116	2195	2086	2084	2241	2129	2171	2239	2094	2346		1995.75	2897.64	2947.4	3164.87	3923.44	3477.39	2385.43	3065.31	1644.79	1972.4	3102.82	1803.45	3161.39	3507.14	2123.44	2664.61	2103.93
2020-05-30 12:55:00	2020-05-30	12:55:00	18.01	43.26	2073	2060	1999	1949	2335	2507	2507	2065	2026	2054	2117	2238	2200	2090	2355	2436	2251	2116	2194	2086	2084	2241	2129	2171	2239	2094	2346		1995.75	2897.64	2947.4	3164.87	3923.44	3477.39	2385.43	3065.31	1643.28	1970.6	3102.82	1801.73	3161.39	3507.14	2123.44	2664.61	2103.93
2020-05-30 13:00:00	2020-05-30	13:00:00	18.1	41.9	2073	2060	1999	1949	2335	2507	2508	2066	2026	2054	2117	2238	2200	2090	2354	2436	2251	2115	2194	2086	2084	2241	2129	2170	2238	2093	2346		1995.75	2897.64	2947.4	3164.87	3923.44	3477.39	2387.4	3067.66	1643.28	1970.6	3102.82	1801.73	3161.39	3507.14	2121.61	2664.61	2103.93
2020-05-30 13:05:00	2020-05-30	13:05:00	18.15	42.81	2073	2060	1999	1949	2335	2507	2507	2066	2026	2054	2117	2238	2200	2090	2353	2436	2251	2114	2194	2086	2084	2241	2129	2170	2238	2093	2346		1995.75	2897.64	2947.4	3164.87	3923.44	3477.39	2385.43	3067.66	1643.28	1970.6	3102.82	1801.73	3161.39	3507.14	2119.78	2664.61	2103.93
2020-05-30 13:10:00	2020-05-30	13:10:00	18.4	42.15	2073	2060	1998	1949	2335	2506	2508	2066	2026	2053	2117	2237	2200	2089	2353	2435	2251	2114	2194	2086	2084	2241	2129	2170	2237	2093	2346		1995.75	2897.64	2945.08	3164.87	3923.44	3474.81	2387.4	3067.66	1643.28	1968.81	3102.82	1800.02	3161.39	3504.56	2119.78	2662.47	2103.93
2020-05-30 13:15:00	2020-05-30	13:15:00	18.8	40.93	2072	2060	1997	1948	2335	2506	2508	2066	2026	2053	2117	2237	2199	2089	2352	2435	2251	2114	2194	2085	2084	2241	2129	2169	2236	2093	2345		1994.03	2897.64	2942.77	3162.6	3923.44	3474.81	2387.4	3067.66	1643.28	1968.81	3102.82	1800.02	3158.96	3504.56	2117.95	2662.47	2103.93
2020-05-30 13:20:00	2020-05-30	13:20:00	18.89	40.37	2072	2060	1997	1948	2335	2506	2509	2066	2026	2052	2116	2238	2199	2089	2351	2435	2251	2114	2194	2085	2084	2241	2129	2169	2236	2093	2345		1994.03	2897.64	2942.77	3162.6	3923.44	3474.81	2389.38	3067.66	1643.28	1967.02	3100.46	1801.73	3158.96	3504.56	2116.12	2662.47	2103.93
2020-05-30 13:25:00	2020-05-30	13:25:00	19.13	40.3	2073	2060	1998	1948	2335	2507	2508	2066	2026	2052	2116	2238	2199	2090	2349	2435	2251	2114	2194	2085	2084	2241	2128	2168	2236	2091	2344		1995.75	2897.64	2945.08	3162.6	3923.44	3477.39	2387.4	3067.66	1643.28	1967.02	3100.46	1801.73	3158.96	3507.14	2112.47	2662.47	2103.93
2020-05-30 13:30:00	2020-05-30	13:30:00	19.28	38.93	2073	2060	1998	1948	2335	2506	2508	2065	2025	2053	2115	2238	2199	2089	2349	2435	2250	2113	2194	2085	2084	2241	2128	2167	2236	2091	2344		1995.75	2897.64	2945.08	3162.6	3923.44	3474.81	2387.4	3065.31	1641.77	1968.81	3098.09	1801.73	3158.96	3504.56	2112.47	2662.47	2102.12
2020-05-30 13:35:00	2020-05-30	13:35:00	19.25	37.82	2074	2060	1998	1948	2336	2506	2508	2065	2025	2053	2115	2238	2199	2089	2349	2434	2249	2113	2193	2085	2084	2241	2127	2167	2236	2092	2343		1997.46	2897.64	2945.08	3162.6	3926.15	3474.81	2387.4	3065.31	1641.77	1968.81	3098.09	1801.73	3158.96	3504.56	2112.47	2660.32	2100.32
2020-05-30 13:40:00	2020-05-30	13:40:00	19.31	39.37	2073	2060	1998	1948	2337	2506	2508	2064	2024	2053	2114	2236	2199	2089	2349	2434	2249	2113	2192	2085	2084	2241	2127	2167	2235	2092	2343		1995.75	2897.64	2945.08	3162.6	3928.85	3474.81	2387.4	3062.96	1640.27	1968.81	3095.73	1798.3	3158.96	3504.56	2112.47	2660.32	2100.32
2020-05-30 13:45:00	2020-05-30	13:45:00	19.26	38.47	2073	2060	1998	1948	2338	2506	2508	2063	2024	2053	2114	2236	2199	2089	2349	2434	2249	2113	2192	2085	2084	2241	2127	2166	2235	2092	2343		1995.75	2897.64	2945.08	3162.6	3931.56	3474.81	2387.4	3060.61	1640.27	1968.81	3095.73	1798.3	3158.96	3504.56	2112.47	2660.32	2100.32
2020-05-30 13:50:00	2020-05-30	13:50:00	19.17	37.19	2072	2060	1998	1948	2338	2506	2508	2063	2024	2053	2113	2236	2199	2089	2349	2434	2249	2113	2192	2085	2084	2241	2127	2166	2235	2092	2343		1994.03	2897.64	2945.08	3162.6	3931.56	3474.81	2387.4	3060.61	1640.27	1968.81	3093.37	1798.3	3158.96	3504.56	2112.47	2660.32	2100.32
2020-05-30 13:55:00	2020-05-30	13:55:00	19.02	38.23	2072	2060	1998	1948	2339	2505	2506	2062	2024	2053	2113	2236	2200	2089	2349	2434	2249	2113	2193	2085	2084	2241	2126	2166	2234	2092	2343		1994.03	2897.64	2945.08	3162.6	3934.27	3472.23	2383.45	3058.26	1640.27	1968.81	3093.37	1798.3	3161.39	3504.56	2112.47	2660.32	2100.32
2020-05-30 14:00:00	2020-05-30	14:00:00	19.25	38.04	2072	2060	1998	1948	2339	2506	2507	2062	2024	2053	2113	2236	2200	2088	2348	2435	2249	2113	2192	2085	2084	2241	2126	2166	2234	2092	2343		1994.03	2897.64	2945.08	3162.6	3934.27	3474.81	2385.43	3058.26	1640.27	1968.81	3093.37	1798.3	3161.39	3501.98	2110.65	2662.47	2100.32
2020-05-30 14:05:00	2020-05-30	14:05:00	19.45	38.37	2072	2060	1999	1948	2339	2506	2507	2062	2024	2053	2113	2236	2200	2088	2348	2435	2249	2113	2192	2085	2084	2241	2126	2165	2234	2092	2342		1994.03	2897.64	2947.4	3162.6	3934.27	3474.81	2385.43	3058.26	1640.27	1968.81	3093.37	1798.3	3161.39	3501.98	2110.65	2662.47	2100.32
2020-05-30 14:10:00	2020-05-30	14:10:00	19.7	38.85	2073	2060	1999	1948	2339	2505	2507	2062	2024	2053	2113	2235	2199	2087	2347	2434	2248	2113	2192	2085	2083	2241	2126	2165	2235	2091	2342		1995.75	2897.64	2947.4	3162.6	3934.27	3472.23	2385.43	3058.26	1640.27	1968.81	3093.37	1796.58	3158.96	3499.4	2108.82	2660.32	2098.51
2020-05-30 14:15:00	2020-05-30	14:15:00	19.78	37.75	2074	2060	1999	1948	2340	2503	2508	2062	2024	2053	2112	2236	2199	2087	2347	2434	2248	2113	2192	2085	2083	2241	2126	2165	2235	2091	2342		1997.46	2897.64	2947.4	3162.6	3936.98	3467.07	2387.4	3058.26	1640.27	1968.81	3091.01	1798.3	3158.96	3499.4	2108.82	2660.32	2098.51
2020-05-30 14:20:00	2020-05-30	14:20:00	19.66	37.71	2077	2060	1999	1948	2340	2501	2508	2063	2024	2053	2112	2236	2198	2087	2347	2434	2248	2114	2192	2085	2083	2241	2126	2164	2235	2091	2342		2002.62	2897.64	2947.4	3162.6	3936.98	3461.93	2387.4	3060.61	1640.27	1968.81	3091.01	1798.3	3156.53	3499.4	2108.82	2660.32	2098.51
2020-05-30 14:25:00	2020-05-30	14:25:00	19.77	37.75	2077	2060	2000	1948	2341	2500	2508	2063	2024	2053	2111	2236	2198	2086	2346	2433	2248	2114	2192	2085	2083	2241	2127	2164	2235	2090	2342		2002.62	2897.64	2949.71	3162.6	3939.69	3459.36	2387.4	3060.61	1640.27	1968.81	3088.65	1798.3	3156.53	3496.83	2107	2658.18	2098.51
2020-05-30 14:30:00	2020-05-30	14:30:00	19.88	38.61	2077	2060	2000	1948	2341	2500	2508	2063	2024	2053	2111	2236	2198	2085	2346	2433	2246	2113	2192	2085	2083	2241	2127	2163	2235	2090	2342		2002.62	2897.64	2949.71	3162.6	3939.69	3459.36	2387.4	3060.61	1640.27	1968.81	3088.65	1798.3	3156.53	3494.25	2107	2658.18	2094.91
2020-05-30 14:35:00	2020-05-30	14:35:00	20.06	37.68	2077	2060	2000	1948	2341	2500	2508	2063	2024	2053	2111	2236	2198	2084	2344	2433	2246	2113	2192	2085	2083	2241	2127	2163	2236	2090	2342		2002.62	2897.64	2949.71	3162.6	3939.69	3459.36	2387.4	3060.61	1640.27	1968.81	3088.65	1798.3	3156.53	3491.68	2103.36	2658.18	2094.91
2020-05-30 14:40:00	2020-05-30	14:40:00	19.86	38.25	2077	2060	2000	1948	2341	2501	2508	2063	2024	2053	2111	2236	2198	2084	2343	2433	2246	2113	2192	2085	2083	2241	2127	2164	2236	2090	2342		2002.62	2897.64	2949.71	3162.6	3939.69	3461.93	2387.4	3060.61	1640.27	1968.81	3088.65	1798.3	3156.53	3491.68	2101.54	2658.18	2094.91
2020-05-30 14:45:00	2020-05-30	14:45:00	20.05	37.67	2078	2060	2000	1948	2341	2501	2509	2063	2024	2054	2111	2236	2198	2084	2344	2433	2246	2114	2192	2084	2083	2241	2128	2163	2237	2090	2342		2004.34	2897.64	2949.71	3162.6	3939.69	3461.93	2389.38	3060.61	1640.27	1970.6	3088.65	1798.3	3156.53	3491.68	2103.36	2658.18	2094.91
2020-05-30 14:50:00	2020-05-30	14:50:00	20.26	37.3	2078	2060	2000	1948	2342	2502	2509	2063	2024	2054	2111	2236	2198	2084	2344	2433	2246	2114	2192	2084	2083	2241	2129	2163	2237	2090	2342		2004.34	2897.64	2949.71	3162.6	3942.4	3464.5	2389.38	3060.61	1640.27	1970.6	3088.65	1798.3	3156.53	3491.68	2103.36	2658.18	2094.91
2020-05-30 14:55:00	2020-05-30	14:55:00	20.18	36.85	2078	2060	2001	1948	2342	2503	2510	2063	2024	2054	2111	2236	2198	2084	2344	2433	2246	2114	2192	2085	2083	2241	2128	2163	2237	2091	2342		2004.34	2897.64	2952.03	3162.6	3942.4	3467.07	2391.37	3060.61	1640.27	1970.6	3088.65	1798.3	3156.53	3491.68	2103.36	2658.18	2094.91
2020-05-30 15:00:00	2020-05-30	15:00:00	20.11	37.29	2078	2060	2001	1948	2342	2503	2510	2063	2024	2054	2111	2236	2198	2084	2343	2433	2246	2114	2192	2084	2083	2241	2129	2163	2237	2091	2342		2004.34	2897.64	2952.03	3162.6	3942.4	3467.07	2391.37	3060.61	1640.27	1970.6	3088.65	1798.3	3156.53	3491.68	2101.54	2658.18	2094.91
2020-05-30 15:05:00	2020-05-30	15:05:00	19.98	37.17	2078	2060	2002	1948	2343	2502	2511	2064	2024	2054	2111	2236	2198	2085	2344	2433	2246	2114	2192	2085	2083	2241	2128	2163	2237	2091	2342		2004.34	2897.64	2954.35	3162.6	3945.12	3464.5	2393.35	3062.96	1640.27	1970.6	3088.65	1798.3	3156.53	3494.25	2103.36	2658.18	2094.91
2020-05-30 15:10:00	2020-05-30	15:10:00	19.77	37.47	2079	2060	2002	1949	2343	2502	2511	2065	2024	2054	2112	2236	2198	2085	2344	2434	2246	2114	2192	2085	2083	2241	2128	2164	2238	2092	2343		2006.06	2897.64	2954.35	3164.87	3945.12	3464.5	2393.35	3065.31	1640.27	1970.6	3091.01	1798.3	3156.53	3494.25	2103.36	2660.32	2094.91
2020-05-30 15:15:00	2020-05-30	15:15:00	19.73	37.87	2079	2060	2002	1949	2343	2502	2512	2065	2024	2054	2112	2236	2198	2085	2344	2434	2246	2115	2192	2085	2083	2241	2129	2164	2237	2092	2342		2006.06	2897.64	2954.35	3164.87	3945.12	3464.5	2395.33	3065.31	1640.27	1970.6	3091.01	1798.3	3156.53	3494.25	2103.36	2660.32	2094.91
2020-05-30 15:20:00	2020-05-30	15:20:00	19.79	36.82	2079	2060	2002	1949	2344	2503	2512	2065	2024	2054	2112	2236	2198	2086	2344	2434	2246	2115	2192	2085	2083	2241	2129	2164	2237	2092	2342		2006.06	2897.64	2954.35	3164.87	3947.83	3467.07	2395.33	3065.31	1640.27	1970.6	3091.01	1798.3	3156.53	3496.83	2103.36	2660.32	2094.91
2020-05-30 15:25:00	2020-05-30	15:25:00	19.75	36.48	2079	2060	2002	1949	2344	2503	2512	2065	2024	2054	2112	2236	2198	2086	2345	2434	2246	2115	2192	2085	2083	2241	2130	2163	2237	2092	2342		2006.06	2897.64	2954.35	3164.87	3947.83	3467.07	2395.33	3065.31	1640.27	1970.6	3091.01	1798.3	3156.53	3496.83	2105.18	2660.32	2094.91
2020-05-30 15:30:00	2020-05-30	15:30:00	20.19	36.65	2080	2060	2002	1948	2344	2503	2513	2066	2025	2054	2112	2236	2198	2086	2347	2434	2246	2115	2192	2084	2083	2241	2131	2163	2238	2092	2342		2007.78	2897.64	2954.35	3162.6	3947.83	3467.07	2397.32	3067.66	1641.77	1970.6	3091.01	1798.3	3156.53	3496.83	2108.82	2660.32	2094.91
2020-05-30 15:35:00	2020-05-30	15:35:00	20.58	35.33	2081	2060	2002	1948	2344	2503	2514	2067	2025	2054	2112	2236	2198	2087	2348	2434	2246	2116	2192	2084	2083	2241	2131	2164	2239	2092	2342		2009.5	2897.64	2954.35	3162.6	3947.83	3467.07	2399.3	3070.02	1641.77	1970.6	3091.01	1798.3	3156.53	3499.4	2110.65	2660.32	2094.91
2020-05-30 15:40:00	2020-05-30	15:40:00	20.47	36.86	2080	2060	2002	1948	2344	2504	2513	2067	2025	2054	2112	2236	2198	2087	2347	2434	2246	2116	2192	2084	2083	2241	2131	2164	2239	2092	2342		2007.78	2897.64	2954.35	3162.6	3947.83	3469.65	2397.32	3070.02	1641.77	1970.6	3091.01	1798.3	3156.53	3499.4	2108.82	2660.32	2094.91
2020-05-30 15:45:00	2020-05-30	15:45:00	20.61	34.9	2080	2060	2003	1948	2345	2504	2513	2067	2025	2054	2112	2236	2198	2087	2347	2433	2246	2116	2192	2084	2083	2241	2130	2163	2239	2092	2342		2007.78	2897.64	2956.67	3162.6	3950.55	3469.65	2397.32	3070.02	1641.77	1970.6	3091.01	1798.3	3156.53	3499.4	2108.82	2658.18	2094.91
2020-05-30 15:50:00	2020-05-30	15:50:00	19.89	35.35	2081	2060	2003	1949	2345	2504	2513	2067	2025	2054	2112	2236	2199	2087	2348	2433	2246	2116	2192	2085	2083	2241	2129	2165	2239	2092	2343		2009.5	2897.64	2956.67	3164.87	3950.55	3469.65	2397.32	3070.02	1641.77	1970.6	3091.01	1798.3	3158.96	3499.4	2110.65	2658.18	2094.91
2020-05-30 15:55:00	2020-05-30	15:55:00	20.3	37.48	2080	2059	2003	1949	2345	2504	2514	2067	2025	2054	2113	2236	2199	2086	2347	2434	2245	2116	2191	2084	2083	2241	2131	2165	2238	2092	2342		2007.78	2895.39	2956.67	3164.87	3950.55	3469.65	2399.3	3070.02	1641.77	1970.6	3093.37	1798.3	3158.96	3496.83	2108.82	2660.32	2093.11
2020-05-30 16:00:00	2020-05-30	16:00:00	20.78	36.31	2081	2060	2003	1948	2345	2505	2514	2067	2025	2054	2113	2236	2198	2087	2348	2434	2246	2117	2192	2084	2083	2241	2131	2165	2239	2092	2342		2009.5	2897.64	2956.67	3162.6	3950.55	3472.23	2399.3	3070.02	1641.77	1970.6	3093.37	1798.3	3156.53	3499.4	2110.65	2660.32	2094.91
2020-05-30 16:05:00	2020-05-30	16:05:00	20.47	35.34	2081	2060	2003	1948	2345	2505	2514	2067	2025	2054	2113	2236	2198	2087	2348	2433	2246	2116	2192	2084	2083	2241	2130	2166	2239	2092	2342		2009.5	2897.64	2956.67	3162.6	3950.55	3472.23	2399.3	3070.02	1641.77	1970.6	3093.37	1798.3	3156.53	3499.4	2110.65	2658.18	2094.91
2020-05-30 16:10:00	2020-05-30	16:10:00	20.01	37.33	2081	2060	2003	1949	2346	2505	2514	2067	2025	2054	2113	2236	2199	2087	2348	2433	2246	2116	2192	2084	2083	2241	2130	2166	2239	2092	2343		2009.5	2897.64	2956.67	3164.87	3953.26	3472.23	2399.3	3070.02	1641.77	1970.6	3093.37	1798.3	3158.96	3499.4	2110.65	2658.18	2094.91
2020-05-30 16:15:00	2020-05-30	16:15:00	19.66	36.74	2081	2060	2004	1949	2346	2506	2515	2067	2025	2055	2113	2237	2199	2087	2348	2434	2246	2116	2192	2085	2084	2241	2130	2167	2238	2093	2343		2009.5	2897.64	2958.99	3164.87	3953.26	3474.81	2401.29	3070.02	1641.77	1972.4	3093.37	1800.02	3158.96	3499.4	2110.65	2660.32	2094.91
2020-05-30 16:20:00	2020-05-30	16:20:00	19.49	36.25	2081	2060	2004	1949	2346	2506	2515	2067	2025	2055	2114	2237	2199	2088	2349	2434	2246	2117	2192	2085	2084	2241	2130	2167	2238	2093	2343		2009.5	2897.64	2958.99	3164.87	3953.26	3474.81	2401.29	3070.02	1641.77	1972.4	3095.73	1800.02	3158.96	3501.98	2112.47	2660.32	2094.91
2020-05-30 16:25:00	2020-05-30	16:25:00	19.41	36.57	2081	2060	2004	1949	2347	2506	2516	2067	2026	2055	2114	2237	2199	2089	2349	2435	2246	2117	2192	2085	2084	2241	2131	2168	2239	2093	2343		2009.5	2897.64	2958.99	3164.87	3955.98	3474.81	2403.28	3070.02	1643.28	1972.4	3095.73	1800.02	3158.96	3504.56	2112.47	2662.47	2094.91
2020-05-30 16:30:00	2020-05-30	16:30:00	19.33	37.16	2082	2060	2004	1949	2347	2507	2516	2067	2026	2055	2115	2237	2199	2090	2351	2435	2246	2117	2192	2085	2084	2241	2132	2170	2240	2094	2343		2011.23	2897.64	2958.99	3164.87	3955.98	3477.39	2403.28	3070.02	1643.28	1972.4	3098.09	1800.02	3158.96	3507.14	2116.12	2662.47	2094.91
2020-05-30 16:35:00	2020-05-30	16:35:00	19.28	37.76	2082	2060	2005	1949	2347	2508	2516	2067	2026	2055	2115	2237	2199	2090	2354	2435	2246	2118	2193	2085	2084	2241	2132	2172	2240	2095	2343		2011.23	2897.64	2961.31	3164.87	3955.98	3479.97	2403.28	3070.02	1643.28	1972.4	3098.09	1800.02	3158.96	3507.14	2121.61	2662.47	2094.91
2020-05-30 16:40:00	2020-05-30	16:40:00	19.33	38.07	2083	2060	2005	1949	2347	2508	2517	2067	2026	2056	2116	2237	2199	2091	2354	2436	2246	2118	2194	2085	2084	2241	2133	2172	2240	2095	2343		2012.95	2897.64	2961.31	3164.87	3955.98	3479.97	2405.27	3070.02	1643.28	1974.19	3100.46	1800.02	3158.96	3509.73	2121.61	2664.61	2094.91
2020-05-30 16:45:00	2020-05-30	16:45:00	19.22	38.24	2083	2060	2006	1949	2348	2508	2518	2067	2026	2056	2116	2237	2199	2091	2355	2436	2246	2118	2194	2085	2084	2241	2133	2173	2241	2096	2343		2012.95	2897.64	2963.64	3164.87	3958.7	3479.97	2407.26	3070.02	1643.28	1974.19	3100.46	1800.02	3158.96	3509.73	2123.44	2664.61	2094.91
2020-05-30 17:00:00	2020-05-30	17:00:00	18.91	39.29	2084	2060	2006	1949	2348	2509	2520	2067	2027	2057	2118	2237	2199	2094	2357	2438	2246	2120	2195	2085	2086	2241	2135	2177	2243	2097	2345		2014.68	2897.64	2963.64	3164.87	3958.7	3482.55	2411.24	3070.02	1644.79	1975.98	3105.18	1800.02	3158.96	3517.48	2127.1	2668.91	2094.91
2020-05-30 17:05:00	2020-05-30	17:05:00	18.97	39.73	2085	2060	2007	1949	2348	2510	2520	2067	2028	2058	2118	2237	2199	2095	2360	2438	2246	2121	2196	2085	2087	2241	2136	2178	2244	2098	2346		2016.41	2897.64	2965.96	3164.87	3958.7	3485.13	2411.24	3070.02	1646.3	1977.78	3105.18	1800.02	3158.96	3520.07	2132.6	2668.91	2094.91
2020-05-30 17:10:00	2020-05-30	17:10:00	19.16	38.95	2086	2060	2007	1949	2348	2510	2522	2067	2028	2059	2119	2237	2200	2095	2361	2438	2246	2121	2197	2085	2087	2241	2137	2179	2246	2099	2346		2018.14	2897.64	2965.96	3164.87	3958.7	3485.13	2415.23	3070.02	1646.3	1979.57	3107.55	1800.02	3161.39	3520.07	2134.44	2668.91	2094.91
2020-05-30 17:15:00	2020-05-30	17:15:00	19.46	38.85	2086	2060	2008	1949	2350	2511	2522	2067	2028	2059	2119	2237	2199	2096	2362	2438	2246	2122	2197	2084	2088	2241	2137	2180	2246	2100	2346		2018.14	2897.64	2968.29	3164.87	3964.14	3487.72	2415.23	3070.02	1646.3	1979.57	3107.55	1800.02	3158.96	3522.65	2136.28	2668.91	2094.91
2020-05-30 17:20:00	2020-05-30	17:20:00	19.45	38.9	2086	2060	2008	1949	2350	2511	2522	2067	2028	2059	2119	2237	2199	2096	2362	2437	2246	2122	2197	2085	2088	2241	2137	2180	2246	2100	2346		2018.14	2897.64	2968.29	3164.87	3964.14	3487.72	2415.23	3070.02	1646.3	1979.57	3107.55	1800.02	3158.96	3522.65	2136.28	2666.76	2094.91
2020-05-30 17:25:00	2020-05-30	17:25:00	19.4	40.59	2086	2060	2008	1949	2350	2511	2521	2067	2028	2059	2119	2237	2199	2096	2362	2437	2246	2121	2197	2085	2088	2241	2136	2180	2245	2099	2346		2018.14	2897.64	2968.29	3164.87	3964.14	3487.72	2413.23	3070.02	1646.3	1979.57	3107.55	1800.02	3158.96	3522.65	2136.28	2666.76	2094.91
2020-05-30 17:30:00	2020-05-30	17:30:00	19.34	38.76	2086	2060	2008	1949	2350	2511	2521	2067	2028	2059	2118	2237	2199	2096	2362	2437	2246	2121	2197	2085	2088	2241	2136	2180	2245	2099	2346		2018.14	2897.64	2968.29	3164.87	3964.14	3487.72	2413.23	3070.02	1646.3	1979.57	3105.18	1800.02	3158.96	3522.65	2136.28	2666.76	2094.91
2020-05-30 17:35:00	2020-05-30	17:35:00	19.22	39.97	2086	2060	2008	1949	2350	2511	2521	2067	2028	2059	2119	2237	2199	2096	2362	2437	2246	2121	2197	2085	2088	2241	2136	2180	2245	2099	2346		2018.14	2897.64	2968.29	3164.87	3964.14	3487.72	2413.23	3070.02	1646.3	1979.57	3107.55	1800.02	3158.96	3522.65	2136.28	2666.76	2094.91
2020-05-30 17:40:00	2020-05-30	17:40:00	19.25	39.94	2087	2060	2009	1949	2350	2511	2521	2068	2028	2059	2119	2237	2200	2096	2362	2437	2247	2121	2197	2084	2088	2241	2136	2180	2245	2099	2346		2019.86	2897.64	2970.62	3164.87	3964.14	3487.72	2413.23	3072.38	1646.3	1979.57	3107.55	1800.02	3161.39	3522.65	2136.28	2666.76	2096.71
2020-05-30 17:45:00	2020-05-30	17:45:00	19.24	39.97	2087	2060	2009	1949	2350	2511	2521	2068	2028	2059	2119	2237	2200	2096	2362	2437	2247	2121	2198	2085	2088	2241	2137	2180	2245	2099	2346		2019.86	2897.64	2970.62	3164.87	3964.14	3487.72	2413.23	3072.38	1646.3	1979.57	3107.55	1800.02	3161.39	3522.65	2136.28	2666.76	2096.71
2020-05-30 17:50:00	2020-05-30	17:50:00	19.11	39.36	2087	2060	2009	1949	2351	2511	2521	2068	2028	2059	2119	2237	2200	2096	2362	2437	2247	2121	2198	2085	2088	2241	2137	2180	2245	2099	2346		2019.86	2897.64	2970.62	3164.87	3966.87	3487.72	2413.23	3072.38	1646.3	1979.57	3107.55	1800.02	3161.39	3522.65	2136.28	2666.76	2096.71
2020-05-30 17:55:00	2020-05-30	17:55:00	18.99	40.14	2087	2060	2009	1949	2351	2511	2521	2068	2028	2059	2119	2237	2200	2096	2362	2437	2247	2121	2198	2085	2088	2241	2137	2180	2244	2099	2346		2019.86	2897.64	2970.62	3164.87	3966.87	3487.72	2413.23	3072.38	1646.3	1979.57	3107.55	1800.02	3161.39	3522.65	2136.28	2666.76	2096.71
2020-05-30 18:00:00	2020-05-30	18:00:00	18.97	40.68	2087	2060	2009	1949	2351	2511	2522	2068	2028	2059	2119	2237	2200	2096	2363	2438	2247	2121	2198	2085	2088	2241	2137	2180	2244	2099	2346		2019.86	2897.64	2970.62	3164.87	3966.87	3487.72	2415.23	3072.38	1646.3	1979.57	3107.55	1800.02	3161.39	3522.65	2138.12	2668.91	2096.71
2020-05-30 18:05:00	2020-05-30	18:05:00	18.9	39.48	2087	2061	2009	1949	2351	2512	2523	2068	2028	2060	2119	2237	2200	2097	2363	2438	2247	2122	2198	2085	2088	2241	2138	2181	2246	2100	2347		2019.86	2899.89	2970.62	3164.87	3966.87	3490.3	2417.22	3072.38	1646.3	1981.37	3107.55	1800.02	3161.39	3525.24	2138.12	2668.91	2096.71
2020-05-30 18:10:00	2020-05-30	18:10:00	18.8	38.94	2087	2061	2009	1949	2351	2512	2523	2068	2029	2060	2119	2237	2200	2098	2363	2439	2247	2122	2198	2085	2089	2241	2138	2181	2246	2100	2347		2019.86	2899.89	2970.62	3164.87	3966.87	3490.3	2417.22	3072.38	1647.81	1981.37	3107.55	1800.02	3161.39	3527.84	2138.12	2671.06	2096.71
2020-05-30 18:15:00	2020-05-30	18:15:00	18.73	40.36	2087	2061	2010	1949	2351	2512	2524	2068	2029	2060	2120	2237	2200	2098	2365	2439	2247	2123	2198	2085	2089	2242	2138	2183	2246	2101	2347		2019.86	2899.89	2972.95	3164.87	3966.87	3490.3	2419.22	3072.38	1647.81	1981.37	3109.92	1800.02	3161.39	3527.84	2141.8	2671.06	2096.71
2020-05-30 18:20:00	2020-05-30	18:20:00	18.65	39.53	2087	2061	2010	1949	2351	2512	2524	2068	2029	2060	2120	2237	2200	2099	2365	2439	2247	2123	2198	2085	2090	2242	2139	2183	2247	2101	2347		2019.86	2899.89	2972.95	3164.87	3966.87	3490.3	2419.22	3072.38	1647.81	1981.37	3109.92	1800.02	3161.39	3530.43	2141.8	2671.06	2096.71
2020-05-30 18:25:00	2020-05-30	18:25:00	18.57	40.21	2087	2061	2010	1949	2351	2512	2525	2069	2029	2061	2120	2237	2200	2099	2366	2439	2247	2123	2199	2085	2090	2242	2139	2184	2248	2102	2347		2019.86	2899.89	2972.95	3164.87	3966.87	3490.3	2421.22	3074.73	1647.81	1983.17	3109.92	1800.02	3161.39	3530.43	2143.64	2671.06	2096.71
2020-05-30 18:30:00	2020-05-30	18:30:00	18.49	40.42	2088	2061	2011	1949	2351	2513	2525	2069	2029	2061	2120	2237	2200	2100	2367	2439	2247	2124	2199	2085	2090	2242	2139	2185	2248	2103	2348		2021.59	2899.89	2975.28	3164.87	3966.87	3492.89	2421.22	3074.73	1647.81	1983.17	3109.92	1800.02	3161.39	3533.02	2145.48	2671.06	2096.71
2020-05-30 18:35:00	2020-05-30	18:35:00	18.41	40.08	2088	2061	2013	1949	2351	2514	2526	2070	2029	2061	2121	2237	2200	2100	2368	2440	2247	2124	2199	2085	2091	2242	2140	2186	2248	2103	2348		2021.59	2899.89	2979.94	3164.87	3966.87	3495.48	2423.21	3077.09	1647.81	1983.17	3112.29	1800.02	3161.39	3533.02	2147.33	2673.21	2096.71
2020-05-30 18:40:00	2020-05-30	18:40:00	18.34	40.67	2088	2061	2013	1949	2351	2514	2527	2070	2029	2062	2121	2237	2201	2101	2368	2440	2247	2124	2200	2085	2091	2242	2140	2186	2249	2103	2348		2021.59	2899.89	2979.94	3164.87	3966.87	3495.48	2425.21	3077.09	1647.81	1984.97	3112.29	1800.02	3163.82	3535.62	2147.33	2673.21	2096.71
2020-05-30 18:45:00	2020-05-30	18:45:00	18.29	41.02	2088	2061	2013	1949	2351	2514	2527	2070	2030	2062	2121	2237	2201	2101	2370	2441	2247	2125	2200	2085	2092	2242	2141	2188	2250	2104	2348		2021.59	2899.89	2979.94	3164.87	3966.87	3495.48	2425.21	3077.09	1649.32	1984.97	3112.29	1800.02	3163.82	3535.62	2151.02	2675.36	2096.71
2020-05-30 18:50:00	2020-05-30	18:50:00	18.23	41.3	2088	2061	2013	1951	2351	2514	2528	2070	2030	2062	2122	2238	2201	2102	2370	2441	2247	2125	2200	2085	2092	2242	2141	2189	2252	2105	2349		2021.59	2899.89	2979.94	3169.43	3966.87	3495.48	2427.22	3077.09	1649.32	1984.97	3114.66	1801.73	3163.82	3538.21	2151.02	2675.36	2096.71
2020-05-30 18:55:00	2020-05-30	18:55:00	18.16	41.16	2088	2061	2013	1952	2351	2514	2529	2070	2030	2063	2122	2238	2201	2103	2370	2441	2247	2125	2200	2085	2093	2242	2141	2189	2252	2105	2350		2021.59	2899.89	2979.94	3171.71	3966.87	3495.48	2429.22	3077.09	1649.32	1986.77	3114.66	1801.73	3163.82	3540.81	2151.02	2675.36	2096.71
2020-05-30 19:00:00	2020-05-30	19:00:00	18.12	41.16	2089	2061	2014	1954	2351	2515	2529	2071	2030	2063	2122	2238	2202	2103	2372	2441	2247	2126	2201	2085	2093	2242	2142	2190	2252	2106	2350		2023.33	2899.89	2982.27	3176.28	3966.87	3498.07	2429.22	3079.45	1649.32	1986.77	3114.66	1801.73	3166.25	3540.81	2154.72	2675.36	2096.71
2020-05-30 19:05:00	2020-05-30	19:05:00	18.01	40.93	2089	2061	2015	1954	2351	2515	2530	2071	2030	2063	2122	2238	2202	2104	2372	2441	2247	2126	2201	2085	2093	2242	2142	2191	2252	2106	2350		2023.33	2899.89	2984.61	3176.28	3966.87	3498.07	2431.22	3079.45	1649.32	1986.77	3114.66	1801.73	3166.25	3543.41	2154.72	2675.36	2096.71
2020-06-03 09:55:00	2020-06-03	09:55:00	22.89	53.21	2198	2063	2257	2164	2714	2743	2823	2288	1954	2276	1971	2396	2421	2383	1829	2363	2353	2326	2347	2305	2371	2477	2402	2450	2433	2280	2320		2217.99	2904.39	3586.18	3680.33	5040.06	4122.55	3066.83	3620.56	1537.05	2395.53	2770.27	2086.95	3729.43	4319.18	1298.61	2510.94	2293.63
																																	1	2	3	4	5	6	7	8	9	10	11	12	13	14	15	16	17
																															Volumen(mm³)	0	1995.75	2897.64	2949.71	3162.6	3923.44	3487.72	2383.45	3070.02	1644.79	1970.6	3107.55	1803.45	3166.25	3514.89	2139.96	2668.91	2105.74
																																end	2217.99	2904.39	3586.18	3680.33	5040.06	4122.55	3066.83	3620.56	1537.05	2395.53	2770.27	2086.95	3729.43	4319.18	1298.61	2510.94	2293.63
																															Difference	0	0	0	0	0	0	0	0	0	0	0	0	0	0	0	0	0	0
																																0-end	222.247	6.75226	636.463	517.728	1116.62	634.833	683.387	550.54	-107.736	424.922	-337.28	283.504	563.178	804.291	-841.347	-157.965	187.896
Raw data	Run 2
					Voltage (mV)																												Volume (mm³)
Date and time	Date	Time	Temp. (°C)	rF (%)	1	2	3	4	5	6	7	8	9	10	11	12	13	14	15	16	17	18	19	20	21	22	23	24	25	26	27		1	2	3	4	5	6	7	8	9	10	11	12	13	14	15	16	17
2020-06-15 11:30:00	2020-06-15	11:30:00	17.65	91.5	2140	2027	2131	2248	2104	2146	2055	2059	2305	2255	2083	2197	2255	2140	2031	2188	2066	2235	2074	2101	2099	2077	2189	2161	2035	2247	2124		2910.07	4665.92	4082.12	6563.62	4827.57	6129.71	5804.15	4856.71	3555.36	4695.5	5613.63	3823	4729.24	4657.75	4103.29	4175.4	3963.88
2020-06-15 11:35:00	2020-06-15	11:35:00	17.75	91.1	2140	2027	2131	2248	2104	2146	2055	2059	2305	2255	2083	2197	2255	2140	2030	2188	2063	2236	2074	2101	2098	2077	2188	2161	2034	2243	2124		2910.07	4665.92	4082.12	6563.62	4827.57	6129.71	5804.15	4856.71	3555.36	4695.5	5613.63	3823	4729.24	4657.75	4100.61	4175.4	3955.64
2020-06-15 11:40:00	2020-06-15	11:40:00	17.79	90.9	2139	2027	2131	2248	2104	2145	2055	2059	2305	2255	2083	2197	2252	2140	2030	2187	2056	2237	2074	2103	2097	2077	2187	2161	2033	2238	2124		2907.81	4665.92	4082.12	6563.62	4827.57	6126.06	5804.15	4856.71	3555.36	4695.5	5613.63	3823	4720.21	4657.75	4100.61	4172.58	3936.45
2020-06-15 11:45:00	2020-06-15	11:45:00	17.85	90.2	2138	2026	2131	2248	2104	2145	2054	2059	2305	2255	2083	2196	2251	2140	2029	2187	2053	2238	2074	2103	2096	2077	2186	2161	2033	2232	2124		2905.54	4662.93	4082.12	6563.62	4827.57	6126.06	5800.61	4856.71	3555.36	4695.5	5613.63	3820.34	4717.2	4657.75	4097.93	4172.58	3928.25
2020-06-15 11:50:00	2020-06-15	11:50:00	18.06	90.3	2138	2026	2131	2248	2103	2145	2054	2059	2305	2254	2083	2196	2250	2140	2029	2186	2052	2238	2074	2103	2095	2077	2186	2161	2032	2232	2123		2905.54	4662.93	4082.12	6563.62	4824.5	6126.06	5800.61	4856.71	3555.36	4692.43	5613.63	3820.34	4714.19	4657.75	4097.93	4169.76	3925.52
2020-06-15 11:55:00	2020-06-15	11:55:00	18.27	89.6	2137	2026	2131	2248	2102	2144	2054	2059	2305	2254	2083	2195	2250	2140	2028	2185	2050	2238	2074	2103	2094	2077	2185	2161	2030	2230	2123		2903.28	4662.93	4082.12	6563.62	4821.43	6122.41	5800.61	4856.71	3555.36	4692.43	5613.63	3817.68	4714.19	4657.75	4095.26	4166.94	3920.06
2020-06-15 12:00:00	2020-06-15	12:00:00	18.38	89	2136	2026	2131	2248	2102	2143	2053	2059	2305	2254	2083	2195	2250	2140	2027	2185	2048	2239	2074	2102	2093	2077	2184	2160	2030	2228	2123		2901.02	4662.93	4082.12	6563.62	4821.43	6118.77	5797.06	4856.71	3555.36	4692.43	5613.63	3817.68	4714.19	4657.75	4092.58	4166.94	3914.6
2020-06-15 12:05:00	2020-06-15	12:05:00	18.48	88.8	2134	2026	2131	2248	2102	2142	2047	2055	2305	2254	2082	2194	2249	2139	2027	2183	2047	2239	2074	2102	2092	2077	2183	2159	2031	2227	2123		2896.5	4662.93	4082.12	6563.62	4821.43	6115.12	5775.82	4844.49	3555.36	4692.43	5610.26	3815.02	4711.19	4654.66	4092.58	4161.31	3911.87
2020-06-15 12:10:00	2020-06-15	12:10:00	18.67	88.3	2133	2025	2131	2247	2101	2141	2047	2055	2305	2254	2082	2193	2248	2139	2026	2183	2047	2239	2074	2102	2092	2077	2183	2158	2029	2227	2123		2894.24	4659.94	4082.12	6559.85	4818.36	6111.48	5775.82	4844.49	3555.36	4692.43	5610.26	3812.36	4708.18	4654.66	4089.91	4161.31	3911.87
2020-06-15 12:15:00	2020-06-15	12:15:00	18.76	88.9	2132	2024	2131	2247	2100	2141	2046	2055	2305	2254	2081	2193	2248	2139	2026	2182	2047	2239	2074	2102	2091	2077	2183	2156	2028	2227	2123		2891.98	4656.95	4082.12	6559.85	4815.3	6111.48	5772.28	4844.49	3555.36	4692.43	5606.9	3812.36	4708.18	4654.66	4089.91	4158.5	3911.87
2020-06-15 12:20:00	2020-06-15	12:20:00	18.96	86.8	2131	2023	2131	2247	2100	2140	2046	2054	2305	2254	2081	2192	2247	2139	2026	2181	2047	2239	2074	2101	2089	2077	2183	2155	2027	2226	2123		2889.73	4653.96	4082.12	6559.85	4815.3	6107.84	5772.28	4841.44	3555.36	4692.43	5606.9	3809.7	4705.18	4654.66	4089.91	4155.68	3911.87
2020-06-15 12:25:00	2020-06-15	12:25:00	18.73	86.3	2130	2023	2131	2247	2099	2139	2045	2054	2305	2254	2080	2191	2246	2138	2025	2181	2047	2239	2074	2100	2088	2077	2182	2154	2025	2223	2123		2887.47	4653.96	4082.12	6559.85	4812.23	6104.2	5768.75	4841.44	3555.36	4692.43	5603.54	3807.04	4702.18	4651.57	4087.23	4155.68	3911.87
2020-06-15 12:30:00	2020-06-15	12:30:00	18.65	87.4	2129	2022	2131	2247	2099	2138	2044	2053	2305	2253	2079	2191	2245	2138	2024	2180	2046	2238	2074	2099	2088	2077	2182	2153	2024	2221	2123		2885.22	4650.97	4082.12	6559.85	4812.23	6100.56	5765.22	4838.4	3555.36	4689.37	5600.18	3807.04	4699.18	4651.57	4084.56	4152.87	3909.15
2020-06-15 12:35:00	2020-06-15	12:35:00	18.86	87.3	2127	2021	2133	2247	2098	2138	2044	2053	2305	2253	2077	2190	2245	2137	2024	2179	2046	2238	2074	2099	2087	2077	2182	2152	2023	2221	2123		2880.72	4647.99	4087.65	6559.85	4809.16	6100.56	5765.22	4838.4	3555.36	4689.37	5593.47	3804.39	4699.18	4648.48	4084.56	4150.06	3909.15
2020-06-15 12:40:00	2020-06-15	12:40:00	19.01	87.3	2124	2020	2137	2246	2098	2137	2043	2053	2305	2252	2077	2190	2244	2137	2023	2179	2046	2238	2074	2099	2086	2077	2181	2151	2022	2219	2123		2873.97	4645.01	4098.72	6556.08	4809.16	6096.93	5761.68	4838.4	3555.36	4686.3	5593.47	3804.39	4696.18	4648.48	4081.89	4150.06	3909.15
2020-06-15 12:45:00	2020-06-15	12:45:00	19	85.7	2122	2019	2137	2246	2097	2137	2043	2052	2305	2252	2076	2189	2243	2136	2021	2178	2045	2238	2074	2098	2085	2077	2180	2150	2020	2216	2123		2869.48	4642.02	4098.72	6556.08	4806.1	6096.93	5761.68	4835.35	3555.36	4686.3	5590.11	3801.73	4693.18	4645.39	4076.55	4147.25	3906.43
2020-06-15 12:50:00	2020-06-15	12:50:00	19.11	87	2122	2018	2136	2246	2096	2136	2042	2052	2305	2252	2076	2188	2242	2135	2021	2178	2044	2237	2074	2098	2085	2077	2180	2149	2019	2215	2123		2869.48	4639.04	4095.95	6556.08	4803.04	6093.29	5758.16	4835.35	3555.36	4686.3	5590.11	3799.08	4690.19	4642.31	4076.55	4147.25	3903.71
2020-06-15 12:55:00	2020-06-15	12:55:00	19.34	85.7	2122	2018	2137	2246	2096	2135	2042	2052	2305	2251	2075	2188	2242	2135	2020	2177	2044	2237	2074	2097	2084	2077	2179	2148	2017	2215	2123		2869.48	4639.04	4098.72	6556.08	4803.04	6089.66	5758.16	4835.35	3555.36	4683.23	5586.76	3799.08	4690.19	4642.31	4073.89	4144.44	3903.71
2020-06-15 13:00:00	2020-06-15	13:00:00	19.31	84.8	2120	2016	2137	2246	2095	2134	2042	2051	2305	2250	2075	2187	2242	2135	2020	2177	2045	2237	2074	2096	2084	2077	2179	2147	2017	2215	2123		2864.99	4633.08	4098.72	6556.08	4799.98	6086.03	5758.16	4832.3	3555.36	4680.17	5586.76	3796.43	4690.19	4642.31	4073.89	4144.44	3906.43
2020-06-15 13:05:00	2020-06-15	13:05:00	19.34	85.1	2118	2015	2137	2246	2095	2134	2041	2051	2305	2250	2075	2187	2242	2134	2020	2176	2044	2237	2074	2096	2083	2076	2179	2147	2016	2214	2123		2860.51	4630.11	4098.72	6556.08	4799.98	6086.03	5754.63	4832.3	3555.36	4680.17	5586.76	3796.43	4690.19	4639.22	4073.89	4141.64	3903.71
2020-06-15 13:10:00	2020-06-15	13:10:00	19.51	85.2	2118	2015	2137	2246	2095	2134	2041	2051	2305	2250	2074	2187	2241	2134	2019	2176	2044	2237	2074	2095	2083	2076	2179	2146	2015	2214	2122		2860.51	4630.11	4098.72	6556.08	4799.98	6086.03	5754.63	4832.3	3555.36	4680.17	5583.41	3796.43	4687.19	4639.22	4071.22	4141.64	3903.71
2020-06-15 13:15:00	2020-06-15	13:15:00	19.62	84.9	2117	2014	2136	2245	2094	2134	2041	2050	2305	2249	2073	2186	2240	2133	2018	2175	2043	2236	2074	2095	2082	2076	2178	2145	2014	2210	2122		2858.27	4627.13	4095.95	6552.3	4796.92	6086.03	5754.63	4829.26	3555.36	4677.1	5580.06	3793.77	4684.2	4636.14	4068.56	4138.83	3900.98
2020-06-15 13:20:00	2020-06-15	13:20:00	19.89	84.7	2117	2014	2136	2244	2094	2133	2040	2050	2305	2249	2071	2185	2240	2133	2017	2175	2043	2235	2074	2094	2082	2076	2178	2144	2012	2210	2122		2858.27	4627.13	4095.95	6548.53	4796.92	6082.4	5751.1	4829.26	3555.36	4677.1	5573.36	3791.12	4684.2	4636.14	4065.89	4138.83	3900.98
2020-06-15 13:25:00	2020-06-15	13:25:00	19.68	82.2	2116	2012	2137	2243	2093	2132	2039	2050	2305	2248	2070	2184	2240	2133	2017	2174	2043	2235	2074	2093	2081	2077	2177	2143	2011	2209	2122		2856.03	4621.18	4098.72	6544.76	4793.86	6078.77	5747.57	4829.26	3555.36	4674.04	5570.01	3788.48	4684.2	4636.14	4065.89	4136.03	3900.98
2020-06-15 13:30:00	2020-06-15	13:30:00	19.51	83.8	2115	2011	2137	2243	2093	2132	2039	2049	2305	2248	2069	2184	2239	2132	2017	2173	2043	2235	2074	2092	2080	2077	2177	2142	2010	2209	2122		2853.8	4618.21	4098.72	6544.76	4793.86	6078.77	5747.57	4826.21	3555.36	4674.04	5566.67	3788.48	4681.21	4633.06	4065.89	4133.22	3900.98
2020-06-15 13:35:00	2020-06-15	13:35:00	19.63	84.7	2114	2011	2137	2242	2093	2132	2039	2049	2305	2247	2069	2184	2238	2131	2015	2173	2042	2234	2074	2092	2080	2077	2176	2141	2009	2206	2122		2851.56	4618.21	4098.72	6541	4793.86	6078.77	5747.57	4826.21	3555.36	4670.98	5566.67	3788.48	4678.22	4629.98	4060.57	4133.22	3898.26
2020-06-15 13:40:00	2020-06-15	13:40:00	19.55	84.4	2112	2010	2137	2242	2092	2132	2039	2048	2305	2246	2068	2183	2238	2130	2014	2173	2041	2233	2074	2091	2079	2077	2175	2140	2009	2203	2123		2847.09	4615.24	4098.72	6541	4790.8	6078.77	5747.57	4823.17	3555.36	4667.92	5563.32	3785.83	4678.22	4626.9	4057.91	4133.22	3895.55
2020-06-15 13:45:00	2020-06-15	13:45:00	19.74	84	2111	2009	2136	2242	2092	2131	2038	2048	2305	2246	2067	2183	2237	2130	2014	2172	2041	2233	2074	2090	2079	2077	2175	2139	2008	2203	2122		2844.86	4612.27	4095.95	6541	4790.8	6075.14	5744.05	4823.17	3555.36	4667.92	5559.98	3785.83	4675.23	4626.9	4057.91	4130.42	3895.55
2020-06-15 13:50:00	2020-06-15	13:50:00	19.74	82.5	2111	2008	2137	2241	2092	2131	2038	2048	2305	2246	2066	2182	2237	2130	2014	2172	2041	2233	2074	2090	2079	2077	2174	2139	2006	2203	2122		2844.86	4609.3	4098.72	6537.23	4790.8	6075.14	5744.05	4823.17	3555.36	4667.92	5556.64	3783.18	4675.23	4626.9	4057.91	4130.42	3895.55
2020-06-15 13:55:00	2020-06-15	13:55:00	19.78	82.7	2110	2008	2137	2241	2091	2131	2038	2048	2305	2245	2066	2182	2237	2129	2013	2171	2041	2232	2073	2089	2078	2077	2173	2138	2006	2203	2122		2842.63	4609.3	4098.72	6537.23	4787.75	6075.14	5744.05	4823.17	3555.36	4664.87	5556.64	3783.18	4675.23	4623.82	4055.25	4127.62	3895.55
2020-06-15 14:00:00	2020-06-15	14:00:00	20.03	82.9	2110	2007	2136	2240	2091	2130	2037	2047	2305	2245	2065	2182	2236	2129	2013	2171	2040	2232	2073	2089	2077	2076	2172	2136	2005	2203	2122		2842.63	4606.34	4095.95	6533.46	4787.75	6071.51	5740.53	4820.13	3555.36	4664.87	5553.3	3783.18	4672.24	4623.82	4055.25	4127.62	3892.83
2020-06-15 14:05:00	2020-06-15	14:05:00	20.21	82.7	2109	2006	2136	2239	2090	2130	2037	2047	2305	2244	2064	2181	2236	2128	2013	2170	2040	2232	2073	2089	2077	2076	2172	2135	2005	2202	2122		2840.4	4603.37	4095.95	6529.7	4784.69	6071.51	5740.53	4820.13	3555.36	4661.81	5549.96	3780.54	4672.24	4620.74	4055.25	4124.82	3892.83
2020-06-15 14:10:00	2020-06-15	14:10:00	20.27	80.9	2108	2005	2136	2238	2089	2129	2036	2047	2305	2243	2062	2180	2235	2127	2011	2169	2040	2230	2073	2089	2076	2077	2171	2134	2005	2198	2122		2838.17	4600.41	4095.95	6525.94	4781.64	6067.89	5737.01	4820.13	3555.36	4658.75	5543.29	3777.9	4669.25	4617.67	4049.93	4122.03	3892.83
2020-06-15 14:15:00	2020-06-15	14:15:00	19.96	80.9	2106	2004	2137	2238	2089	2129	2036	2047	2305	2243	2062	2180	2235	2126	2011	2169	2039	2230	2074	2088	2076	2077	2170	2134	2003	2197	2122		2833.72	4597.44	4098.72	6525.94	4781.64	6067.89	5737.01	4820.13	3555.36	4658.75	5543.29	3777.9	4669.25	4614.59	4049.93	4122.03	3890.11
2020-06-15 14:20:00	2020-06-15	14:20:00	19.85	81.1	2106	2003	2137	2238	2089	2129	2036	2047	2305	2242	2062	2180	2235	2125	2010	2168	2038	2229	2073	2088	2075	2077	2169	2134	2003	2195	2122		2833.72	4594.48	4098.72	6525.94	4781.64	6067.89	5737.01	4820.13	3555.36	4655.7	5543.29	3777.9	4669.25	4611.52	4047.28	4119.23	3887.4
2020-06-15 14:25:00	2020-06-15	14:25:00	19.77	81.6	2106	2003	2137	2237	2089	2128	2036	2047	2305	2242	2062	2180	2235	2125	2010	2168	2038	2229	2073	2088	2075	2077	2169	2133	2001	2195	2122		2833.72	4594.48	4098.72	6522.18	4781.64	6064.26	5737.01	4820.13	3555.36	4655.7	5543.29	3777.9	4669.25	4611.52	4047.28	4119.23	3887.4
2020-06-15 14:30:00	2020-06-15	14:30:00	19.84	82.4	2106	2002	2137	2237	2089	2129	2036	2047	2305	2241	2062	2180	2235	2125	2009	2168	2038	2229	2074	2087	2075	2077	2169	2132	2002	2195	2122		2833.72	4591.52	4098.72	6522.18	4781.64	6067.89	5737.01	4820.13	3555.36	4652.65	5543.29	3777.9	4669.25	4611.52	4044.62	4119.23	3887.4
2020-06-15 14:35:00	2020-06-15	14:35:00	20.06	81.2	2106	2002	2137	2237	2089	2128	2036	2046	2305	2241	2062	2180	2234	2125	2009	2168	2037	2229	2073	2087	2075	2077	2169	2132	2001	2179	2122		2833.72	4591.52	4098.72	6522.18	4781.64	6064.26	5737.01	4817.09	3555.36	4652.65	5543.29	3777.9	4666.26	4611.52	4044.62	4119.23	3884.69
2020-06-15 14:40:00	2020-06-15	14:40:00	20.14	80.8	2105	2002	2137	2237	2089	2128	2036	2046	2305	2241	2062	2180	2234	2124	2009	2168	2037	2228	2073	2087	2074	2077	2168	2132	1999	2120	2122		2831.49	4591.52	4098.72	6522.18	4781.64	6064.26	5737.01	4817.09	3555.36	4652.65	5543.29	3777.9	4666.26	4608.45	4044.62	4119.23	3884.69
2020-06-15 14:45:00	2020-06-15	14:45:00	19.97	81.4	2105	2001	2137	2237	2089	2129	2036	2047	2305	2241	2062	2180	2234	2124	2009	2168	2037	2228	2073	2087	2074	2077	2168	2132	1999	2170	2122		2831.49	4588.56	4098.72	6522.18	4781.64	6067.89	5737.01	4820.13	3555.36	4652.65	5543.29	3777.9	4666.26	4608.45	4044.62	4119.23	3884.69
2020-06-15 14:50:00	2020-06-15	14:50:00	19.71	82.4	2104	2001	2137	2237	2089	2129	2036	2047	2305	2241	2062	2180	2234	2124	2009	2168	2037	2228	2074	2087	2074	2077	2168	2132	1998	2192	2123		2829.27	4588.56	4098.72	6522.18	4781.64	6067.89	5737.01	4820.13	3555.36	4652.65	5543.29	3777.9	4666.26	4608.45	4044.62	4119.23	3884.69
2020-06-15 14:55:00	2020-06-15	14:55:00	19.69	82.4	2104	2001	2137	2238	2090	2129	2036	2047	2305	2240	2062	2180	2234	2124	2009	2168	2036	2228	2074	2087	2074	2077	2168	2131	1998	2189	2122		2829.27	4588.56	4098.72	6525.94	4784.69	6067.89	5737.01	4820.13	3555.36	4649.6	5543.29	3777.9	4666.26	4608.45	4044.62	4119.23	3881.97
2020-06-15 15:00:00	2020-06-15	15:00:00	19.62	81.6	2104	2001	2137	2238	2090	2129	2036	2046	2305	2240	2062	2180	2234	2124	2009	2168	2036	2228	2074	2087	2074	2077	2168	2131	1998	2184	2123		2829.27	4588.56	4098.72	6525.94	4784.69	6067.89	5737.01	4817.09	3555.36	4649.6	5543.29	3777.9	4666.26	4608.45	4044.62	4119.23	3881.97
2020-06-15 15:05:00	2020-06-15	15:05:00	19.66	81.7	2104	2001	2137	2238	2090	2129	2036	2047	2305	2240	2062	2180	2234	2124	2009	2168	2036	2228	2074	2086	2074	2077	2168	2131	1998	2186	2122		2829.27	4588.56	4098.72	6525.94	4784.69	6067.89	5737.01	4820.13	3555.36	4649.6	5543.29	3777.9	4666.26	4608.45	4044.62	4119.23	3881.97
2020-06-15 15:10:00	2020-06-15	15:10:00	19.74	81.9	2104	2000	2137	2238	2090	2129	2036	2047	2305	2240	2062	2180	2234	2124	2010	2168	2036	2228	2074	2086	2074	2077	2168	2131	1998	2193	2122		2829.27	4585.6	4098.72	6525.94	4784.69	6067.89	5737.01	4820.13	3555.36	4649.6	5543.29	3777.9	4666.26	4608.45	4047.28	4119.23	3881.97
2020-06-15 15:15:00	2020-06-15	15:15:00	19.92	82.2	2104	2000	2137	2237	2090	2129	2036	2047	2305	2240	2062	2180	2234	2124	2010	2168	2036	2228	2073	2086	2074	2077	2168	2131	1997	2193	2122		2829.27	4585.6	4098.72	6522.18	4784.69	6067.89	5737.01	4820.13	3555.36	4649.6	5543.29	3777.9	4666.26	4608.45	4047.28	4119.23	3881.97
2020-06-15 15:20:00	2020-06-15	15:20:00	20.06	81.5	2103	2000	2137	2237	2090	2129	2036	2047	2305	2240	2062	2180	2234	2123	2010	2168	2036	2227	2073	2086	2074	2077	2168	2131	1998	2191	2122		2827.05	4585.6	4098.72	6522.18	4784.69	6067.89	5737.01	4820.13	3555.36	4649.6	5543.29	3777.9	4666.26	4605.38	4047.28	4119.23	3881.97
2020-06-15 15:25:00	2020-06-15	15:25:00	20.13	82.3	2103	2000	2137	2237	2090	2129	2036	2047	2305	2240	2062	2180	2234	2122	2009	2168	2036	2227	2073	2086	2074	2077	2168	2131	1998	2191	2122		2827.05	4585.6	4098.72	6522.18	4784.69	6067.89	5737.01	4820.13	3555.36	4649.6	5543.29	3777.9	4666.26	4602.31	4044.62	4119.23	3881.97
2020-06-15 15:30:00	2020-06-15	15:30:00	20.13	80.2	2103	2000	2137	2237	2090	2129	2036	2047	2305	2240	2062	2180	2234	2122	2010	2168	2036	2227	2073	2086	2074	2077	2169	2131	1997	2190	2122		2827.05	4585.6	4098.72	6522.18	4784.69	6067.89	5737.01	4820.13	3555.36	4649.6	5543.29	3777.9	4666.26	4602.31	4047.28	4119.23	3881.97
2020-06-15 15:35:00	2020-06-15	15:35:00	19.99	80.1	2102	1999	2131	2237	2090	2129	2036	2047	2305	2240	2062	2180	2234	2118	2010	2168	2035	2226	2073	2086	2074	2077	2168	2130	1995	2191	2122		2824.82	4582.65	4082.12	6522.18	4784.69	6067.89	5737.01	4820.13	3555.36	4649.6	5543.29	3777.9	4666.26	4590.06	4047.28	4119.23	3879.26
2020-06-15 15:40:00	2020-06-15	15:40:00	19.8	81.5	2099	1997	2114	2237	2090	2128	2036	2047	2305	2240	2062	2180	2234	2118	2010	2168	2035	2226	2074	2086	2074	2077	2168	2130	1993	2190	2122		2818.17	4576.74	4035.33	6522.18	4784.69	6064.26	5737.01	4820.13	3555.36	4649.6	5543.29	3777.9	4666.26	4590.06	4047.28	4119.23	3879.26
2020-06-15 15:45:00	2020-06-15	15:45:00	19.7	82.1	2099	1997	2114	2237	2090	2128	2036	2047	2305	2240	2062	2180	2234	2118	2010	2168	2035	2226	2074	2086	2074	2077	2168	2130	1993	2188	2122		2818.17	4576.74	4035.33	6522.18	4784.69	6064.26	5737.01	4820.13	3555.36	4649.6	5543.29	3777.9	4666.26	4590.06	4047.28	4119.23	3879.26
2020-06-15 15:50:00	2020-06-15	15:50:00	19.68	82	2099	1997	2114	2238	2090	2128	2036	2047	2305	2240	2062	2180	2234	2118	2010	2168	2035	2226	2074	2086	2074	2077	2168	2130	1993	2188	2122		2818.17	4576.74	4035.33	6525.94	4784.69	6064.26	5737.01	4820.13	3555.36	4649.6	5543.29	3777.9	4666.26	4590.06	4047.28	4119.23	3879.26
2020-06-15 15:55:00	2020-06-15	15:55:00	19.67	82	2099	1997	2114	2238	2090	2128	2036	2047	2305	2240	2062	2180	2234	2118	2010	2168	2035	2226	2073	2086	2074	2077	2168	2130	1995	2186	2119		2818.17	4576.74	4035.33	6525.94	4784.69	6064.26	5737.01	4820.13	3555.36	4649.6	5543.29	3777.9	4666.26	4590.06	4047.28	4119.23	3879.26
2020-06-15 16:00:00	2020-06-15	16:00:00	19.81	83.1	2099	1997	2114	2238	2090	2128	2036	2047	2305	2240	2062	2180	2234	2118	2010	2168	2035	2226	2073	2086	2074	2077	2168	2130	1996	2191	2119		2818.17	4576.74	4035.33	6525.94	4784.69	6064.26	5737.01	4820.13	3555.36	4649.6	5543.29	3777.9	4666.26	4590.06	4047.28	4119.23	3879.26
2020-06-15 16:05:00	2020-06-15	16:05:00	19.88	81.8	2099	1997	2114	2237	2090	2128	2036	2047	2305	2240	2062	2180	2234	2118	2010	2168	2035	2226	2073	2085	2073	2077	2168	2130	1996	2191	2118		2818.17	4576.74	4035.33	6522.18	4784.69	6064.26	5737.01	4820.13	3555.36	4649.6	5543.29	3777.9	4666.26	4590.06	4047.28	4119.23	3879.26
2020-06-15 16:10:00	2020-06-15	16:10:00	19.72	82	2099	1997	2114	2238	2090	2128	2036	2047	2305	2240	2062	2180	2234	2118	2011	2169	2035	2226	2074	2086	2074	2077	2168	2130	1995	2155	2118		2818.17	4576.74	4035.33	6525.94	4784.69	6064.26	5737.01	4820.13	3555.36	4649.6	5543.29	3777.9	4666.26	4590.06	4049.93	4122.03	3879.26
2020-06-15 16:15:00	2020-06-15	16:15:00	19.59	82.9	2099	1997	2114	2238	2090	2128	2036	2047	2305	2240	2062	2180	2234	2118	2011	2169	2035	2226	2074	2086	2074	2077	2168	2130	1995	2131	2119		2818.17	4576.74	4035.33	6525.94	4784.69	6064.26	5737.01	4820.13	3555.36	4649.6	5543.29	3777.9	4666.26	4590.06	4049.93	4122.03	3879.26
2020-06-15 16:20:00	2020-06-15	16:20:00	19.6	82.2	2098	1997	2114	2238	2091	2128	2036	2047	2305	2240	2062	2180	2234	2118	2011	2169	2035	2226	2074	2086	2074	2077	2169	2130	1995	2187	2117		2815.95	4576.74	4035.33	6525.94	4787.75	6064.26	5737.01	4820.13	3555.36	4649.6	5543.29	3777.9	4666.26	4590.06	4049.93	4122.03	3879.26
2020-06-15 16:25:00	2020-06-15	16:25:00	19.61	82.8	2098	1997	2114	2238	2091	2129	2036	2047	2305	2240	2062	2180	2234	2118	2011	2169	2035	2226	2074	2086	2074	2077	2169	2130	1995	2184	2117		2815.95	4576.74	4035.33	6525.94	4787.75	6067.89	5737.01	4820.13	3555.36	4649.6	5543.29	3777.9	4666.26	4590.06	4049.93	4122.03	3879.26
2020-06-15 16:30:00	2020-06-15	16:30:00	19.7	83.1	2098	1997	2114	2238	2091	2129	2036	2047	2305	2240	2062	2180	2234	2118	2011	2169	2035	2226	2074	2086	2074	2077	2169	2130	1995	2182	2117		2815.95	4576.74	4035.33	6525.94	4787.75	6067.89	5737.01	4820.13	3555.36	4649.6	5543.29	3777.9	4666.26	4590.06	4049.93	4122.03	3879.26
2020-06-15 16:35:00	2020-06-15	16:35:00	19.63	82.4	2098	1997	2114	2238	2091	2129	2036	2047	2305	2240	2062	2181	2234	2118	2012	2170	2035	2226	2074	2086	2074	2077	2170	2130	1994	2192	2117		2815.95	4576.74	4035.33	6525.94	4787.75	6067.89	5737.01	4820.13	3555.36	4649.6	5543.29	3780.54	4666.26	4590.06	4052.59	4124.82	3879.26
2020-06-15 16:40:00	2020-06-15	16:40:00	19.61	83.4	2098	1997	2114	2238	2091	2129	2036	2047	2305	2240	2062	2181	2234	2118	2012	2170	2035	2226	2074	2086	2074	2077	2170	2130	1994	2191	2116		2815.95	4576.74	4035.33	6525.94	4787.75	6067.89	5737.01	4820.13	3555.36	4649.6	5543.29	3780.54	4666.26	4590.06	4052.59	4124.82	3879.26
2020-06-15 16:45:00	2020-06-15	16:45:00	19.89	82.6	2098	1997	2109	2238	2091	2129	2036	2047	2305	2240	2062	2180	2234	2118	2014	2170	2035	2226	2073	2086	2074	2077	2171	2130	1992	2175	2115		2815.95	4576.74	4021.63	6525.94	4787.75	6067.89	5737.01	4820.13	3555.36	4649.6	5543.29	3777.9	4666.26	4590.06	4057.91	4124.82	3879.26
2020-06-15 16:50:00	2020-06-15	16:50:00	20.07	80.1	2098	1997	2095	2238	2091	2129	2036	2047	2305	2240	2062	2180	2234	2121	2014	2170	2035	2226	2073	2086	2073	2077	2170	2129	1989	2177	2115		2815.95	4576.74	3983.45	6525.94	4787.75	6067.89	5737.01	4820.13	3555.36	4649.6	5543.29	3777.9	4666.26	4599.25	4057.91	4124.82	3879.26
2020-06-15 16:55:00	2020-06-15	16:55:00	19.75	81	2097	1997	2095	2238	2091	2129	2037	2047	2305	2240	2062	2180	2234	2123	2015	2169	2034	2226	2074	2086	2073	2077	2169	2129	1986	2189	2115		2813.73	4576.74	3983.45	6525.94	4787.75	6067.89	5740.53	4820.13	3555.36	4649.6	5543.29	3777.9	4666.26	4605.38	4060.57	4122.03	3876.55
2020-06-15 17:00:00	2020-06-15	17:00:00	19.55	82	2096	1997	2095	2238	2090	2129	2038	2047	2305	2240	2062	2181	2234	2122	2015	2169	2034	2226	2074	2086	2073	2077	2169	2129	1988	2190	2115		2811.52	4576.74	3983.45	6525.94	4784.69	6067.89	5744.05	4820.13	3555.36	4649.6	5543.29	3780.54	4666.26	4602.31	4060.57	4122.03	3876.55
2020-06-15 17:05:00	2020-06-15	17:05:00	19.37	82.9	2096	1997	2095	2238	2091	2129	2038	2047	2305	2240	2062	2181	2234	2122	2015	2169	2034	2226	2074	2086	2073	2077	2170	2129	1988	2190	2115		2811.52	4576.74	3983.45	6525.94	4787.75	6067.89	5744.05	4820.13	3555.36	4649.6	5543.29	3780.54	4666.26	4602.31	4060.57	4122.03	3876.55
2020-06-15 17:10:00	2020-06-15	17:10:00	19.49	83.2	2096	1997	2095	2238	2091	2129	2038	2047	2305	2240	2062	2181	2234	2121	2015	2169	2034	2227	2074	2086	2073	2077	2170	2129	1987	2172	2115		2811.52	4576.74	3983.45	6525.94	4787.75	6067.89	5744.05	4820.13	3555.36	4649.6	5543.29	3780.54	4666.26	4599.25	4060.57	4122.03	3876.55
2020-06-15 17:15:00	2020-06-15	17:15:00	19.81	82	2096	1997	2095	2238	2091	2129	2038	2047	2305	2240	2062	2180	2234	2122	2015	2169	2034	2227	2074	2086	2073	2077	2170	2128	1988	2139	2115		2811.52	4576.74	3983.45	6525.94	4787.75	6067.89	5744.05	4820.13	3555.36	4649.6	5543.29	3777.9	4666.26	4602.31	4060.57	4122.03	3876.55
2020-06-15 17:20:00	2020-06-15	17:20:00	19.69	81.4	2096	1997	2095	2238	2090	2129	2038	2047	2305	2240	2062	2181	2234	2122	2015	2169	2034	2227	2074	2086	2073	2077	2170	2129	1989	2186	2115		2811.52	4576.74	3983.45	6525.94	4784.69	6067.89	5744.05	4820.13	3555.36	4649.6	5543.29	3780.54	4666.26	4602.31	4060.57	4122.03	3876.55
2020-06-15 17:25:00	2020-06-15	17:25:00	19.39	82.8	2096	1997	2095	2238	2091	2129	2038	2047	2305	2240	2062	2181	2234	2122	2015	2169	2034	2227	2074	2086	2073	2077	2170	2129	1989	2191	2115		2811.52	4576.74	3983.45	6525.94	4787.75	6067.89	5744.05	4820.13	3555.36	4649.6	5543.29	3780.54	4666.26	4602.31	4060.57	4122.03	3876.55
2020-06-15 17:30:00	2020-06-15	17:30:00	19.13	82.2	2096	1997	2095	2238	2091	2129	2038	2047	2305	2240	2062	2181	2234	2121	2015	2170	2034	2227	2074	2086	2074	2077	2170	2129	1990	2149	2115		2811.52	4576.74	3983.45	6525.94	4787.75	6067.89	5744.05	4820.13	3555.36	4649.6	5543.29	3780.54	4666.26	4599.25	4060.57	4124.82	3876.55
2020-06-15 17:35:00	2020-06-15	17:35:00	19.01	82.3	2097	1998	2095	2238	2091	2129	2038	2048	2305	2240	2062	2181	2234	2121	2016	2170	2034	2227	2074	2086	2074	2077	2170	2129	1989	2044	2116		2813.73	4579.69	3983.45	6525.94	4787.75	6067.89	5744.05	4823.17	3555.36	4649.6	5543.29	3780.54	4666.26	4599.25	4063.23	4124.82	3876.55
2020-06-15 17:40:00	2020-06-15	17:40:00	18.87	82.8	2097	1998	2095	2238	2092	2129	2038	2048	2305	2240	2062	2181	2235	2122	2016	2170	2034	2227	2074	2086	2074	2077	2170	2129	1990	2152	2116		2813.73	4579.69	3983.45	6525.94	4790.8	6067.89	5744.05	4823.17	3555.36	4649.6	5543.29	3780.54	4669.25	4602.31	4063.23	4124.82	3876.55
2020-06-15 17:45:00	2020-06-15	17:45:00	18.72	83.1	2097	1998	2095	2238	2092	2129	2038	2048	2305	2240	2063	2181	2235	2122	2016	2171	2034	2227	2074	2086	2074	2077	2170	2129	1990	2185	2116		2813.73	4579.69	3983.45	6525.94	4790.8	6067.89	5744.05	4823.17	3555.36	4649.6	5546.62	3780.54	4669.25	4602.31	4063.23	4127.62	3876.55
2020-06-15 17:50:00	2020-06-15	17:50:00	18.62	83.7	2097	1998	2095	2238	2092	2129	2038	2048	2305	2241	2063	2181	2235	2122	2017	2171	2034	2227	2074	2086	2074	2077	2171	2130	1991	2181	2116		2813.73	4579.69	3983.45	6525.94	4790.8	6067.89	5744.05	4823.17	3555.36	4652.65	5546.62	3780.54	4669.25	4602.31	4065.89	4127.62	3876.55
2020-06-15 17:55:00	2020-06-15	17:55:00	18.54	84.7	2097	1998	2095	2238	2092	2129	2038	2049	2305	2241	2063	2181	2235	2122	2017	2172	2035	2227	2074	2086	2074	2077	2171	2130	1991	2191	2116		2813.73	4579.69	3983.45	6525.94	4790.8	6067.89	5744.05	4826.21	3555.36	4652.65	5546.62	3780.54	4669.25	4602.31	4065.89	4130.42	3879.26
2020-06-15 18:00:00	2020-06-15	18:00:00	18.54	85.9	2098	1998	2095	2238	2093	2129	2038	2049	2305	2241	2064	2181	2235	2123	2018	2173	2035	2227	2074	2086	2074	2077	2171	2130	1992	2193	2116		2815.95	4579.69	3983.45	6525.94	4793.86	6067.89	5744.05	4826.21	3555.36	4652.65	5549.96	3780.54	4669.25	4605.38	4068.56	4133.22	3879.26
2020-06-15 18:05:00	2020-06-15	18:05:00	18.58	85.4	2098	1998	2095	2238	2093	2129	2038	2050	2305	2241	2065	2181	2235	2123	2019	2174	2035	2227	2074	2086	2074	2077	2172	2130	1992	2194	2116		2815.95	4579.69	3983.45	6525.94	4793.86	6067.89	5744.05	4829.26	3555.36	4652.65	5553.3	3780.54	4669.25	4605.38	4071.22	4136.03	3879.26
2020-06-15 18:10:00	2020-06-15	18:10:00	18.58	85.4	2098	1998	2095	2238	2094	2129	2038	2051	2305	2241	2065	2181	2235	2124	2020	2174	2035	2227	2074	2086	2074	2077	2173	2130	1993	2196	2116		2815.95	4579.69	3983.45	6525.94	4796.92	6067.89	5744.05	4832.3	3555.36	4652.65	5553.3	3780.54	4669.25	4608.45	4073.89	4136.03	3879.26
2020-06-15 18:15:00	2020-06-15	18:15:00	18.55	84.6	2099	1998	2095	2238	2095	2129	2038	2051	2305	2241	2066	2181	2235	2125	2021	2175	2035	2227	2074	2086	2074	2077	2174	2130	1995	2197	2116		2818.17	4579.69	3983.45	6525.94	4799.98	6067.89	5744.05	4832.3	3555.36	4652.65	5556.64	3780.54	4669.25	4611.52	4076.55	4138.83	3879.26
2020-06-15 18:20:00	2020-06-15	18:20:00	18.71	85.3	2099	1998	2095	2238	2095	2129	2038	2051	2305	2242	2067	2182	2235	2125	2021	2176	2035	2227	2074	2086	2074	2077	2175	2129	1994	2193	2116		2818.17	4579.69	3983.45	6525.94	4799.98	6067.89	5744.05	4832.3	3555.36	4655.7	5559.98	3783.18	4669.25	4611.52	4076.55	4141.64	3879.26
2020-06-15 18:25:00	2020-06-15	18:25:00	19.02	83.4	2100	1998	2095	2238	2095	2129	2038	2052	2305	2242	2067	2181	2235	2125	2022	2176	2035	2227	2074	2086	2074	2077	2175	2129	1994	2059	2115		2820.38	4579.69	3983.45	6525.94	4799.98	6067.89	5744.05	4835.35	3555.36	4655.7	5559.98	3780.54	4669.25	4611.52	4079.22	4141.64	3879.26
2020-06-15 18:30:00	2020-06-15	18:30:00	19.26	82.3	2100	1998	2095	2238	2095	2129	2038	2052	2305	2242	2067	2181	2234	2126	2022	2176	2035	2227	2074	2086	2074	2077	2176	2129	1995	2197	2115		2820.38	4579.69	3983.45	6525.94	4799.98	6067.89	5744.05	4835.35	3555.36	4655.7	5559.98	3780.54	4666.26	4614.59	4079.22	4141.64	3879.26
2020-06-15 18:35:00	2020-06-15	18:35:00	19.45	80.8	2100	1998	2095	2238	2095	2129	2038	2051	2305	2243	2067	2181	2234	2126	2022	2175	2036	2227	2074	2087	2074	2077	2176	2128	1995	2197	2114		2820.38	4579.69	3983.45	6525.94	4799.98	6067.89	5744.05	4832.3	3555.36	4658.75	5559.98	3780.54	4666.26	4614.59	4079.22	4138.83	3881.97
2020-06-15 18:40:00	2020-06-15	18:40:00	19.52	80.8	2100	1998	2095	2238	2095	2129	2038	2051	2305	2243	2067	2181	2234	2126	2022	2175	2036	2227	2074	2087	2074	2077	2176	2128	1995	2198	2115		2820.38	4579.69	3983.45	6525.94	4799.98	6067.89	5744.05	4832.3	3555.36	4658.75	5559.98	3780.54	4666.26	4614.59	4079.22	4138.83	3881.97
2020-06-15 18:45:00	2020-06-15	18:45:00	19.54	80.7	2100	1998	2095	2238	2094	2129	2038	2051	2305	2243	2067	2181	2234	2126	2022	2174	2036	2227	2074	2087	2074	2077	2176	2128	1994	2197	2114		2820.38	4579.69	3983.45	6525.94	4796.92	6067.89	5744.05	4832.3	3555.36	4658.75	5559.98	3780.54	4666.26	4614.59	4079.22	4136.03	3881.97
2020-06-15 18:50:00	2020-06-15	18:50:00	19.65	80.8	2100	1998	2095	2238	2093	2129	2038	2051	2305	2243	2067	2181	2234	2126	2022	2174	2036	2227	2074	2087	2074	2077	2175	2128	1993	2197	2114		2820.38	4579.69	3983.45	6525.94	4793.86	6067.89	5744.05	4832.3	3555.36	4658.75	5559.98	3780.54	4666.26	4614.59	4079.22	4136.03	3881.97
2020-06-15 18:55:00	2020-06-15	18:55:00	19.77	79.62	2100	1998	2095	2238	2093	2129	2038	2050	2305	2243	2067	2181	2234	2126	2022	2173	2036	2227	2074	2087	2074	2077	2175	2128	1992	2191	2114		2820.38	4579.69	3983.45	6525.94	4793.86	6067.89	5744.05	4829.26	3555.36	4658.75	5559.98	3780.54	4666.26	4614.59	4079.22	4133.22	3881.97
2020-06-15 19:00:00	2020-06-15	19:00:00	19.47	80.7	2100	1998	2095	2238	2092	2129	2038	2050	2305	2243	2067	2181	2234	2125	2022	2173	2037	2227	2074	2087	2074	2077	2175	2129	1992	2157	2115		2820.38	4579.69	3983.45	6525.94	4790.8	6067.89	5744.05	4829.26	3555.36	4658.75	5559.98	3780.54	4666.26	4611.52	4079.22	4133.22	3884.69
2020-06-15 19:05:00	2020-06-15	19:05:00	19.18	82.1	2100	1998	2095	2238	2092	2129	2038	2050	2305	2243	2067	2182	2235	2125	2022	2173	2037	2227	2074	2087	2074	2077	2174	2129	1992	2045	2115		2820.38	4579.69	3983.45	6525.94	4790.8	6067.89	5744.05	4829.26	3555.36	4658.75	5559.98	3783.18	4669.25	4611.52	4079.22	4133.22	3884.69
2020-06-15 19:10:00	2020-06-15	19:10:00	19.04	83.8	2100	1998	2095	2238	2093	2129	2038	2050	2305	2243	2067	2182	2235	2125	2022	2173	2037	2227	2074	2087	2074	2077	2174	2129	1993	1692	2115		2820.38	4579.69	3983.45	6525.94	4793.86	6067.89	5744.05	4829.26	3555.36	4658.75	5559.98	3783.18	4669.25	4611.52	4079.22	4133.22	3884.69
2020-06-15 19:15:00	2020-06-15	19:15:00	19.08	84	2100	1998	2095	2238	2093	2129	2038	2051	2305	2243	2067	2182	2234	2125	2022	2174	2037	2227	2074	2087	2074	2077	2174	2129	1994	1740	2115		2820.38	4579.69	3983.45	6525.94	4793.86	6067.89	5744.05	4832.3	3555.36	4658.75	5559.98	3783.18	4666.26	4611.52	4079.22	4136.03	3884.69
2020-06-15 19:20:00	2020-06-15	19:20:00	19.02	84.2	2100	1998	2095	2239	2093	2129	2038	2051	2305	2243	2067	2182	2234	2125	2022	2174	2037	2227	2074	2087	2074	2077	2174	2129	1994	1540	2115		2820.38	4579.69	3983.45	6529.7	4793.86	6067.89	5744.05	4832.3	3555.36	4658.75	5559.98	3783.18	4666.26	4611.52	4079.22	4136.03	3884.69
2020-06-15 19:25:00	2020-06-15	19:25:00	18.95	84	2100	1998	2095	2239	2093	2129	2038	2051	2305	2243	2067	2182	2235	2125	2022	2175	2037	2227	2074	2087	2074	2077	2174	2129	1995	1819	2116		2820.38	4579.69	3983.45	6529.7	4793.86	6067.89	5744.05	4832.3	3555.36	4658.75	5559.98	3783.18	4669.25	4611.52	4079.22	4138.83	3884.69
2020-06-15 19:30:00	2020-06-15	19:30:00	18.81	84.4	2100	1998	2095	2239	2094	2129	2038	2052	2305	2243	2067	2182	2235	2125	2022	2175	2037	2227	2074	2087	2074	2077	2174	2129	1996	2098	2116		2820.38	4579.69	3983.45	6529.7	4796.92	6067.89	5744.05	4835.35	3555.36	4658.75	5559.98	3783.18	4669.25	4611.52	4079.22	4138.83	3884.69
2020-06-15 19:35:00	2020-06-15	19:35:00	18.69	84	2100	1998	2095	2239	2094	2129	2038	2052	2305	2244	2068	2182	2235	2125	2022	2176	2037	2227	2074	2087	2074	2077	2175	2130	1996	2191	2116		2820.38	4579.69	3983.45	6529.7	4796.92	6067.89	5744.05	4835.35	3555.36	4661.81	5563.32	3783.18	4669.25	4611.52	4079.22	4141.64	3884.69
2020-06-15 19:40:00	2020-06-15	19:40:00	18.6	84.9	2100	1998	2095	2239	2095	2129	2038	2052	2305	2244	2068	2182	2235	2125	2022	2176	2037	2227	2074	2087	2074	2077	2175	2130	1997	2191	2116		2820.38	4579.69	3983.45	6529.7	4799.98	6067.89	5744.05	4835.35	3555.36	4661.81	5563.32	3783.18	4669.25	4611.52	4079.22	4141.64	3884.69
2020-06-15 19:45:00	2020-06-15	19:45:00	18.56	85.3	2100	1998	2095	2239	2095	2129	2038	2053	2305	2244	2069	2182	2235	2126	2023	2177	2037	2227	2074	2087	2075	2077	2175	2130	1998	2192	2116		2820.38	4579.69	3983.45	6529.7	4799.98	6067.89	5744.05	4838.4	3555.36	4661.81	5566.67	3783.18	4669.25	4614.59	4081.89	4144.44	3884.69
2020-06-15 19:50:00	2020-06-15	19:50:00	18.53	85.6	2101	1998	2095	2239	2095	2130	2039	2053	2305	2244	2069	2182	2235	2126	2024	2178	2037	2227	2074	2087	2075	2078	2176	2130	1998	2193	2116		2822.6	4579.69	3983.45	6529.7	4799.98	6071.51	5747.57	4838.4	3555.36	4661.81	5566.67	3783.18	4669.25	4614.59	4084.56	4147.25	3884.69
2020-06-15 19:55:00	2020-06-15	19:55:00	18.5	85.8	2101	1998	2095	2240	2095	2130	2039	2053	2305	2245	2070	2183	2235	2127	2025	2179	2037	2227	2074	2087	2075	2078	2176	2130	1998	2193	2116		2822.6	4579.69	3983.45	6533.46	4799.98	6071.51	5747.57	4838.4	3555.36	4664.87	5570.01	3785.83	4669.25	4617.67	4087.23	4150.06	3884.69
2020-06-15 20:00:00	2020-06-15	20:00:00	18.43	85.3	2101	1998	2095	2240	2096	2130	2039	2054	2305	2245	2070	2184	2235	2128	2026	2179	2037	2227	2074	2087	2076	2078	2177	2130	1999	2158	2116		2822.6	4579.69	3983.45	6533.46	4803.04	6071.51	5747.57	4841.44	3555.36	4664.87	5570.01	3788.48	4669.25	4620.74	4089.91	4150.06	3884.69
2020-06-15 20:05:00	2020-06-15	20:05:00	18.39	85.6	2102	1998	2095	2241	2097	2131	2039	2054	2305	2245	2071	2184	2235	2128	2026	2180	2037	2227	2074	2088	2076	2078	2178	2130	2001	2081	2116		2824.82	4579.69	3983.45	6537.23	4806.1	6075.14	5747.57	4841.44	3555.36	4664.87	5573.36	3788.48	4669.25	4620.74	4089.91	4152.87	3884.69
2020-06-15 20:10:00	2020-06-15	20:10:00	18.35	84.9	2102	1998	2095	2241	2098	2131	2039	2055	2305	2246	2071	2184	2235	2129	2027	2181	2037	2227	2074	2088	2077	2078	2179	2130	2002	2139	2116		2824.82	4579.69	3983.45	6537.23	4809.16	6075.14	5747.57	4844.49	3555.36	4667.92	5573.36	3788.48	4669.25	4623.82	4092.58	4155.68	3884.69
2020-06-15 20:15:00	2020-06-15	20:15:00	18.32	85.3	2103	1999	2095	2242	2098	2131	2039	2055	2305	2246	2072	2185	2235	2129	2027	2181	2037	2227	2074	2089	2077	2078	2179	2130	2003	2202	2116		2827.05	4582.65	3983.45	6541	4809.16	6075.14	5747.57	4844.49	3555.36	4667.92	5576.71	3791.12	4669.25	4623.82	4092.58	4155.68	3884.69
2020-06-15 20:20:00	2020-06-15	20:20:00	18.32	85.7	2103	1999	2095	2242	2099	2131	2039	2055	2305	2246	2072	2185	2235	2129	2028	2182	2037	2227	2074	2090	2077	2078	2179	2130	2003	2202	2116		2827.05	4582.65	3983.45	6541	4812.23	6075.14	5747.57	4844.49	3555.36	4667.92	5576.71	3791.12	4669.25	4623.82	4095.26	4158.5	3884.69
2020-06-15 20:25:00	2020-06-15	20:25:00	18.27	85.4	2103	1999	2096	2242	2099	2131	2039	2055	2305	2247	2073	2185	2235	2130	2028	2182	2037	2227	2074	2090	2078	2080	2180	2130	2004	2202	2116		2827.05	4582.65	3986.17	6541	4812.23	6075.14	5747.57	4844.49	3555.36	4670.98	5580.06	3791.12	4669.25	4626.9	4095.26	4158.5	3884.69
2020-06-15 20:30:00	2020-06-15	20:30:00	18.19	85.5	2104	2000	2096	2243	2099	2131	2039	2056	2305	2247	2073	2185	2236	2130	2029	2183	2038	2227	2074	2091	2078	2081	2181	2130	2004	2202	2116		2829.27	4585.6	3986.17	6544.76	4812.23	6075.14	5747.57	4847.55	3555.36	4670.98	5580.06	3791.12	4672.24	4626.9	4097.93	4161.31	3887.4
2020-06-15 20:35:00	2020-06-15	20:35:00	18.14	86.1	2105	2001	2096	2243	2099	2131	2039	2056	2305	2247	2073	2186	2236	2131	2029	2183	2038	2227	2074	2091	2078	2081	2181	2130	2004	2202	2116		2831.49	4588.56	3986.17	6544.76	4812.23	6075.14	5747.57	4847.55	3555.36	4670.98	5580.06	3793.77	4672.24	4629.98	4097.93	4161.31	3887.4
2020-06-15 20:40:00	2020-06-15	20:40:00	18.1	86.3	2105	2001	2096	2243	2100	2131	2039	2056	2305	2248	2074	2186	2236	2131	2029	2183	2038	2227	2074	2092	2079	2082	2181	2130	2003	2202	2116		2831.49	4588.56	3986.17	6544.76	4815.3	6075.14	5747.57	4847.55	3555.36	4674.04	5583.41	3793.77	4672.24	4629.98	4097.93	4161.31	3887.4
2020-06-15 20:45:00	2020-06-15	20:45:00	18.12	86.2	2105	2001	2096	2244	2100	2132	2039	2056	2305	2248	2074	2186	2236	2131	2030	2184	2038	2227	2074	2092	2079	2083	2182	2130	2004	2204	2116		2831.49	4588.56	3986.17	6548.53	4815.3	6078.77	5747.57	4847.55	3555.36	4674.04	5583.41	3793.77	4672.24	4629.98	4100.61	4164.13	3887.4
2020-06-15 20:50:00	2020-06-15	20:50:00	18.17	85.8	2105	2002	2096	2244	2100	2132	2039	2056	2305	2248	2075	2186	2237	2131	2030	2184	2038	2227	2074	2092	2080	2084	2182	2130	2005	2204	2116		2831.49	4591.52	3986.17	6548.53	4815.3	6078.77	5747.57	4847.55	3555.36	4674.04	5586.76	3793.77	4675.23	4629.98	4100.61	4164.13	3887.4
2020-06-15 20:55:00	2020-06-15	20:55:00	18.08	86.1	2105	2002	2096	2244	2101	2132	2039	2057	2305	2248	2075	2187	2237	2132	2031	2185	2038	2227	2074	2093	2080	2084	2183	2131	2006	2205	2116		2831.49	4591.52	3986.17	6548.53	4818.36	6078.77	5747.57	4850.6	3555.36	4674.04	5586.76	3796.43	4675.23	4633.06	4103.29	4166.94	3887.4
2020-06-15 21:00:00	2020-06-15	21:00:00	18.03	86.2	2106	2003	2096	2245	2101	2132	2039	2057	2305	2249	2075	2187	2238	2132	2031	2185	2038	2227	2074	2093	2081	2084	2183	2131	2006	2205	2116		2833.72	4594.48	3986.17	6552.3	4818.36	6078.77	5747.57	4850.6	3555.36	4677.1	5586.76	3796.43	4678.22	4633.06	4103.29	4166.94	3887.4
2020-06-15 21:05:00	2020-06-15	21:05:00	18.02	86.2	2106	2003	2096	2245	2101	2132	2039	2057	2305	2249	2075	2187	2238	2133	2032	2186	2038	2227	2074	2093	2081	2084	2183	2131	2007	2205	2116		2833.72	4594.48	3986.17	6552.3	4818.36	6078.77	5747.57	4850.6	3555.36	4677.1	5586.76	3796.43	4678.22	4636.14	4105.97	4169.76	3887.4
2020-06-15 21:10:00	2020-06-15	21:10:00	17.93	86.9	2106	2003	2096	2245	2101	2132	2039	2057	2305	2249	2076	2187	2239	2133	2032	2186	2038	2227	2074	2094	2081	2084	2183	2131	2007	2205	2117		2833.72	4594.48	3986.17	6552.3	4818.36	6078.77	5747.57	4850.6	3555.36	4677.1	5590.11	3796.43	4681.21	4636.14	4105.97	4169.76	3887.4
2020-06-15 21:15:00	2020-06-15	21:15:00	17.79	87.7	2106	2003	2096	2245	2101	2132	2039	2057	2305	2250	2076	2188	2239	2133	2032	2186	2038	2227	2074	2094	2081	2085	2183	2131	2007	2205	2117		2833.72	4594.48	3986.17	6552.3	4818.36	6078.77	5747.57	4850.6	3555.36	4680.17	5590.11	3799.08	4681.21	4636.14	4105.97	4169.76	3887.4
2020-06-15 21:20:00	2020-06-15	21:20:00	17.65	88.2	2106	2004	2096	2246	2101	2132	2039	2057	2305	2250	2077	2188	2240	2133	2033	2186	2038	2227	2074	2095	2082	2085	2183	2131	2007	2206	2117		2833.72	4597.44	3986.17	6556.08	4818.36	6078.77	5747.57	4850.6	3555.36	4680.17	5593.47	3799.08	4684.2	4636.14	4108.65	4169.76	3887.4
2020-06-15 21:25:00	2020-06-15	21:25:00	17.51	88.7	2107	2004	2096	2246	2102	2132	2039	2058	2305	2250	2077	2188	2240	2133	2033	2187	2038	2227	2074	2095	2082	2086	2183	2131	2007	2206	2117		2835.94	4597.44	3986.17	6556.08	4821.43	6078.77	5747.57	4853.65	3555.36	4680.17	5593.47	3799.08	4684.2	4636.14	4108.65	4172.58	3887.4
2020-06-15 21:30:00	2020-06-15	21:30:00	17.42	89.4	2107	2005	2096	2247	2102	2133	2039	2058	2305	2250	2077	2189	2240	2133	2033	2187	2038	2227	2074	2095	2082	2086	2184	2131	2007	2206	2117		2835.94	4600.41	3986.17	6559.85	4821.43	6082.4	5747.57	4853.65	3555.36	4680.17	5593.47	3801.73	4684.2	4636.14	4108.65	4172.58	3887.4
2020-06-15 21:35:00	2020-06-15	21:35:00	17.27	89.8	2107	2005	2096	2247	2102	2133	2039	2058	2305	2251	2078	2189	2241	2134	2034	2188	2038	2227	2074	2096	2083	2086	2184	2132	2007	2207	2117		2835.94	4600.41	3986.17	6559.85	4821.43	6082.4	5747.57	4853.65	3555.36	4683.23	5596.82	3801.73	4687.19	4639.22	4111.33	4175.4	3887.4
2020-06-15 21:40:00	2020-06-15	21:40:00	17.06	90.1	2108	2006	2096	2247	2102	2133	2039	2058	2305	2251	2078	2189	2242	2134	2034	2188	2038	2227	2074	2096	2083	2087	2184	2132	2007	2207	2117		2838.17	4603.37	3986.17	6559.85	4821.43	6082.4	5747.57	4853.65	3555.36	4683.23	5596.82	3801.73	4690.19	4639.22	4111.33	4175.4	3887.4
2020-06-15 21:45:00	2020-06-15	21:45:00	16.88	90.4	2108	2007	2096	2248	2102	2133	2039	2059	2305	2251	2079	2190	2243	2134	2035	2189	2039	2227	2075	2097	2083	2088	2185	2133	2007	2207	2117		2838.17	4606.34	3986.17	6563.62	4821.43	6082.4	5747.57	4856.71	3555.36	4683.23	5600.18	3804.39	4693.18	4639.22	4114.02	4178.22	3890.11
2020-06-15 21:50:00	2020-06-15	21:50:00	16.71	90.7	2109	2007	2096	2248	2102	2134	2039	2059	2305	2251	2079	2190	2243	2135	2035	2189	2039	2227	2075	2098	2084	2088	2185	2133	2007	2208	2117		2840.4	4606.34	3986.17	6563.62	4821.43	6086.03	5747.57	4856.71	3555.36	4683.23	5600.18	3804.39	4693.18	4642.31	4114.02	4178.22	3890.11
2020-06-15 21:55:00	2020-06-15	21:55:00	16.53	91.1	2109	2007	2096	2249	2102	2134	2039	2059	2305	2252	2080	2190	2244	2135	2036	2190	2039	2227	2075	2098	2084	2088	2186	2134	2007	2209	2118		2840.4	4606.34	3986.17	6567.4	4821.43	6086.03	5747.57	4856.71	3555.36	4686.3	5603.54	3804.39	4696.18	4642.31	4116.7	4181.05	3890.11
2020-06-15 22:00:00	2020-06-15	22:00:00	16.41	91.3	2110	2008	2096	2249	2102	2134	2039	2059	2305	2252	2080	2191	2244	2135	2036	2190	2039	2227	2075	2099	2085	2089	2186	2136	2008	2209	2118		2842.63	4609.3	3986.17	6567.4	4821.43	6086.03	5747.57	4856.71	3555.36	4686.3	5603.54	3807.04	4696.18	4642.31	4116.7	4181.05	3890.11
2020-06-15 22:05:00	2020-06-15	22:05:00	16.29	91.2	2111	2009	2096	2249	2102	2134	2039	2060	2305	2252	2080	2191	2245	2136	2037	2191	2039	2227	2075	2100	2086	2089	2187	2136	2008	2209	2118		2844.86	4612.27	3986.17	6567.4	4821.43	6086.03	5747.57	4859.76	3555.36	4686.3	5603.54	3807.04	4699.18	4645.39	4119.39	4183.87	3890.11
2020-06-15 22:10:00	2020-06-15	22:10:00	16.11	91.2	2112	2009	2096	2250	2103	2135	2040	2060	2305	2252	2081	2191	2245	2136	2037	2191	2039	2227	2075	2100	2086	2090	2187	2137	2008	2210	2118		2847.09	4612.27	3986.17	6571.18	4824.5	6089.66	5751.1	4859.76	3555.36	4686.3	5606.9	3807.04	4699.18	4645.39	4119.39	4183.87	3890.11
2020-06-15 22:15:00	2020-06-15	22:15:00	15.89	91.3	2112	2010	2096	2250	2103	2135	2040	2060	2305	2253	2081	2192	2245	2136	2038	2192	2039	2227	2075	2101	2087	2090	2187	2137	2009	2210	2118		2847.09	4615.24	3986.17	6571.18	4824.5	6089.66	5751.1	4859.76	3555.36	4689.37	5606.9	3809.7	4699.18	4645.39	4122.07	4186.7	3890.11
2020-06-15 22:20:00	2020-06-15	22:20:00	15.64	91.8	2113	2010	2096	2250	2103	2135	2040	2060	2305	2253	2082	2192	2246	2136	2038	2192	2039	2228	2075	2101	2087	2091	2188	2137	2009	2211	2118		2849.33	4615.24	3986.17	6571.18	4824.5	6089.66	5751.1	4859.76	3555.36	4689.37	5610.26	3809.7	4702.18	4645.39	4122.07	4186.7	3890.11
2020-06-15 22:25:00	2020-06-15	22:25:00	15.51	92.1	2113	2010	2096	2251	2103	2135	2040	2060	2305	2253	2082	2192	2246	2136	2039	2193	2039	2228	2075	2102	2087	2091	2188	2138	2009	2211	2118		2849.33	4615.24	3986.17	6574.96	4824.5	6089.66	5751.1	4859.76	3555.36	4689.37	5610.26	3809.7	4702.18	4645.39	4124.76	4189.52	3890.11
2020-06-15 22:30:00	2020-06-15	22:30:00	15.4	92.1	2113	2010	2096	2251	2103	2135	2040	2061	2305	2254	2082	2192	2246	2137	2039	2193	2039	2228	2075	2103	2088	2091	2188	2138	2009	2211	2118		2849.33	4615.24	3986.17	6574.96	4824.5	6089.66	5751.1	4862.82	3555.36	4692.43	5610.26	3809.7	4702.18	4648.48	4124.76	4189.52	3890.11
2020-06-15 22:35:00	2020-06-15	22:35:00	15.28	92.2	2114	2011	2096	2251	2104	2135	2040	2061	2305	2254	2083	2193	2247	2137	2039	2193	2039	2228	2075	2103	2088	2091	2189	2140	2010	2212	2118		2851.56	4618.21	3986.17	6574.96	4827.57	6089.66	5751.1	4862.82	3555.36	4692.43	5613.63	3812.36	4705.18	4648.48	4124.76	4189.52	3890.11
2020-06-15 22:40:00	2020-06-15	22:40:00	15.17	92.2	2114	2012	2096	2252	2104	2136	2040	2061	2305	2254	2083	2193	2247	2137	2040	2194	2039	2227	2075	2104	2088	2092	2189	2140	2010	2212	2119		2851.56	4621.18	3986.17	6578.74	4827.57	6093.29	5751.1	4862.82	3555.36	4692.43	5613.63	3812.36	4705.18	4648.48	4127.45	4192.35	3890.11
2020-06-15 22:45:00	2020-06-15	22:45:00	15	92.2	2114	2012	2096	2252	2104	2136	2040	2061	2305	2254	2084	2193	2248	2137	2040	2194	2039	2227	2075	2104	2089	2092	2189	2141	2011	2212	2119		2851.56	4621.18	3986.17	6578.74	4827.57	6093.29	5751.1	4862.82	3555.36	4692.43	5616.99	3812.36	4708.18	4648.48	4127.45	4192.35	3890.11
2020-06-15 22:50:00	2020-06-15	22:50:00	14.88	92.3	2115	2013	2096	2252	2104	2136	2040	2061	2305	2255	2084	2193	2248	2138	2040	2194	2039	2227	2075	2105	2089	2092	2190	2141	2011	2213	2119		2853.8	4624.16	3986.17	6578.74	4827.57	6093.29	5751.1	4862.82	3555.36	4695.5	5616.99	3812.36	4708.18	4651.57	4127.45	4192.35	3890.11
2020-06-15 22:55:00	2020-06-15	22:55:00	14.76	92.5	2115	2013	2096	2253	2104	2136	2040	2062	2305	2255	2084	2194	2248	2138	2041	2195	2039	2227	2075	2105	2089	2093	2190	2141	2011	2213	2119		2853.8	4624.16	3986.17	6582.52	4827.57	6093.29	5751.1	4865.88	3555.36	4695.5	5616.99	3815.02	4708.18	4651.57	4130.14	4195.18	3890.11
2020-06-15 23:00:00	2020-06-15	23:00:00	14.69	92.9	2115	2013	2096	2253	2105	2136	2040	2062	2305	2255	2085	2194	2249	2138	2041	2195	2039	2227	2075	2106	2090	2093	2190	2142	2011	2213	2119		2853.8	4624.16	3986.17	6582.52	4830.65	6093.29	5751.1	4865.88	3555.36	4695.5	5620.36	3815.02	4711.19	4651.57	4130.14	4195.18	3890.11
2020-06-15 23:05:00	2020-06-15	23:05:00	14.63	92.7	2115	2013	2096	2253	2105	2136	2040	2062	2305	2256	2085	2194	2249	2138	2041	2195	2039	2227	2075	2106	2090	2093	2191	2142	2012	2214	2119		2853.8	4624.16	3986.17	6582.52	4830.65	6093.29	5751.1	4865.88	3555.36	4698.57	5620.36	3815.02	4711.19	4651.57	4130.14	4195.18	3890.11
2020-06-15 23:10:00	2020-06-15	23:10:00	14.53	92.8	2115	2013	2096	2253	2105	2136	2041	2062	2305	2256	2085	2194	2249	2138	2042	2196	2039	2227	2075	2107	2090	2094	2191	2142	2012	2214	2119		2853.8	4624.16	3986.17	6582.52	4830.65	6093.29	5754.63	4865.88	3555.36	4698.57	5620.36	3815.02	4711.19	4651.57	4132.83	4198.01	3890.11
2020-06-15 23:15:00	2020-06-15	23:15:00	14.43	92.8	2116	2013	2096	2254	2105	2137	2041	2062	2305	2256	2085	2194	2249	2139	2042	2196	2039	2227	2075	2107	2090	2094	2191	2142	2012	2215	2119		2856.03	4624.16	3986.17	6586.3	4830.65	6096.93	5754.63	4865.88	3555.36	4698.57	5620.36	3815.02	4711.19	4654.66	4132.83	4198.01	3890.11
2020-06-15 23:20:00	2020-06-15	23:20:00	14.32	92.8	2116	2014	2096	2254	2105	2137	2041	2062	2305	2256	2086	2195	2250	2139	2042	2196	2039	2227	2075	2107	2091	2094	2191	2143	2012	2215	2119		2856.03	4627.13	3986.17	6586.3	4830.65	6096.93	5754.63	4865.88	3555.36	4698.57	5623.72	3817.68	4714.19	4654.66	4132.83	4198.01	3890.11
2020-06-15 23:25:00	2020-06-15	23:25:00	14.21	92.8	2116	2014	2096	2254	2106	2137	2041	2062	2305	2257	2086	2195	2250	2139	2042	2197	2039	2227	2075	2108	2091	2094	2192	2143	2013	2215	2119		2856.03	4627.13	3986.17	6586.3	4833.72	6096.93	5754.63	4865.88	3555.36	4701.65	5623.72	3817.68	4714.19	4654.66	4132.83	4200.84	3890.11
2020-06-15 23:30:00	2020-06-15	23:30:00	14.09	92.8	2116	2014	2096	2254	2106	2137	2041	2063	2305	2257	2086	2195	2250	2139	2043	2197	2039	2227	2075	2108	2091	2095	2192	2143	2013	2215	2119		2856.03	4627.13	3986.17	6586.3	4833.72	6096.93	5754.63	4868.94	3555.36	4701.65	5623.72	3817.68	4714.19	4654.66	4135.53	4200.84	3890.11
2020-06-15 23:35:00	2020-06-15	23:35:00	13.98	92.9	2116	2015	2096	2255	2106	2137	2041	2063	2306	2257	2087	2195	2251	2139	2043	2197	2039	2227	2075	2109	2091	2095	2192	2143	2013	2216	2119		2856.03	4630.11	3986.17	6590.09	4833.72	6096.93	5754.63	4868.94	3557.84	4701.65	5627.09	3817.68	4717.2	4654.66	4135.53	4200.84	3890.11
2020-06-15 23:40:00	2020-06-15	23:40:00	13.89	93.6	2116	2016	2096	2255	2106	2137	2042	2063	2306	2257	2087	2195	2251	2139	2043	2198	2039	2227	2075	2109	2092	2095	2193	2144	2013	2216	2119		2856.03	4633.08	3986.17	6590.09	4833.72	6096.93	5758.16	4868.94	3557.84	4701.65	5627.09	3817.68	4717.2	4654.66	4135.53	4203.68	3890.11
2020-06-15 23:45:00	2020-06-15	23:45:00	13.87	94.3	2116	2016	2097	2255	2106	2137	2042	2063	2306	2258	2087	2195	2251	2140	2044	2198	2039	2227	2075	2109	2092	2096	2193	2144	2014	2216	2119		2856.03	4633.08	3988.89	6590.09	4833.72	6096.93	5758.16	4868.94	3557.84	4704.72	5627.09	3817.68	4717.2	4657.75	4138.22	4203.68	3890.11
2020-06-15 23:50:00	2020-06-15	23:50:00	13.85	94.7	2116	2016	2098	2255	2107	2138	2043	2063	2306	2258	2087	2196	2252	2140	2044	2198	2039	2227	2075	2110	2092	2096	2193	2145	2014	2217	2119		2856.03	4633.08	3991.61	6590.09	4836.8	6100.56	5761.68	4868.94	3557.84	4704.72	5627.09	3820.34	4720.21	4657.75	4138.22	4203.68	3890.11
2020-06-15 23:55:00	2020-06-15	23:55:00	13.84	94.8	2117	2017	2099	2256	2107	2138	2044	2063	2306	2258	2088	2196	2252	2140	2044	2199	2039	2227	2075	2110	2093	2096	2194	2145	2014	2217	2119		2858.27	4636.06	3994.34	6593.88	4836.8	6100.56	5765.22	4868.94	3557.84	4704.72	5630.46	3820.34	4720.21	4657.75	4138.22	4206.51	3890.11
2020-06-16 00:00:00	2020-06-16	1900-01-01	13.83	94.9	2117	2017	2099	2256	2107	2138	2044	2064	2306	2258	2088	2196	2252	2140	2045	2199	2039	2227	2075	2110	2093	2097	2194	2145	2015	2217	2119		2858.27	4636.06	3994.34	6593.88	4836.8	6100.56	5765.22	4872	3557.84	4704.72	5630.46	3820.34	4720.21	4657.75	4140.92	4206.51	3890.11
2020-06-16 00:05:00	2020-06-16	1900-01-01 00:05:00	13.74	94.5	2117	2017	2099	2256	2107	2138	2044	2064	2306	2259	2088	2196	2253	2140	2045	2199	2039	2227	2075	2111	2093	2097	2194	2146	2015	2217	2119		2858.27	4636.06	3994.34	6593.88	4836.8	6100.56	5765.22	4872	3557.84	4707.8	5630.46	3820.34	4723.22	4657.75	4140.92	4206.51	3890.11
2020-06-16 00:10:00	2020-06-16	1900-01-01 00:10:00	13.72	94.7	2117	2017	2100	2257	2107	2139	2045	2064	2306	2259	2089	2196	2253	2141	2045	2200	2039	2227	2075	2111	2093	2097	2194	2146	2015	2218	2119		2858.27	4636.06	3997.06	6597.66	4836.8	6104.2	5768.75	4872	3557.84	4707.8	5633.83	3820.34	4723.22	4660.84	4140.92	4209.35	3890.11
2020-06-16 00:15:00	2020-06-16	1900-01-01 00:15:00	13.72	94.8	2117	2017	2100	2257	2108	2139	2045	2064	2307	2259	2089	2197	2253	2141	2046	2200	2039	2227	2075	2112	2094	2098	2195	2147	2016	2218	2119		2858.27	4636.06	3997.06	6597.66	4839.87	6104.2	5768.75	4872	3560.32	4707.8	5633.83	3823	4723.22	4660.84	4143.61	4209.35	3890.11
2020-06-16 00:20:00	2020-06-16	1900-01-01 00:20:00	13.72	94.9	2117	2018	2100	2257	2108	2139	2045	2064	2308	2260	2089	2197	2253	2141	2046	2200	2039	2227	2075	2112	2094	2098	2195	2147	2016	2218	2119		2858.27	4639.04	3997.06	6597.66	4839.87	6104.2	5768.75	4872	3562.8	4710.87	5633.83	3823	4723.22	4660.84	4143.61	4209.35	3890.11
2020-06-16 00:25:00	2020-06-16	1900-01-01 00:25:00	13.67	94.9	2117	2018	2100	2258	2108	2139	2045	2065	2308	2260	2089	2197	2254	2141	2046	2201	2039	2227	2075	2112	2094	2098	2195	2147	2016	2219	2119		2858.27	4639.04	3997.06	6601.45	4839.87	6104.2	5768.75	4875.06	3562.8	4710.87	5633.83	3823	4726.23	4660.84	4143.61	4212.18	3890.11
2020-06-16 00:30:00	2020-06-16	1900-01-01 00:30:00	13.72	95.3	2117	2019	2100	2258	2108	2140	2047	2065	2308	2260	2090	2197	2254	2142	2047	2201	2039	2227	2075	2113	2095	2098	2196	2148	2017	2219	2119		2858.27	4642.02	3997.06	6601.45	4839.87	6107.84	5775.82	4875.06	3562.8	4710.87	5637.2	3823	4726.23	4663.94	4146.31	4212.18	3890.11
2020-06-16 00:35:00	2020-06-16	1900-01-01 00:35:00	13.76	95.5	2117	2019	2100	2258	2109	2140	2047	2065	2309	2260	2090	2198	2254	2142	2047	2201	2039	2227	2075	2113	2095	2099	2196	2148	2017	2219	2119		2858.27	4642.02	3997.06	6601.45	4842.95	6107.84	5775.82	4875.06	3565.28	4710.87	5637.2	3825.67	4726.23	4663.94	4146.31	4212.18	3890.11
2020-06-16 00:40:00	2020-06-16	1900-01-01 00:40:00	13.77	95.6	2118	2019	2100	2258	2109	2140	2048	2065	2309	2261	2090	2198	2255	2142	2047	2202	2039	2227	2075	2114	2095	2099	2196	2148	2017	2219	2119		2860.51	4642.02	3997.06	6601.45	4842.95	6107.84	5779.36	4875.06	3565.28	4713.95	5637.2	3825.67	4729.24	4663.94	4146.31	4215.02	3890.11
2020-06-16 00:45:00	2020-06-16	1900-01-01 00:45:00	13.79	95.7	2118	2019	2102	2259	2109	2140	2048	2066	2309	2261	2091	2198	2255	2142	2048	2202	2039	2227	2075	2114	2095	2099	2197	2149	2017	2220	2119		2860.51	4642.02	4002.51	6605.24	4842.95	6107.84	5779.36	4878.13	3565.28	4713.95	5640.58	3825.67	4729.24	4663.94	4149.01	4215.02	3890.11
2020-06-16 00:50:00	2020-06-16	1900-01-01 00:50:00	13.78	95.7	2118	2020	2103	2259	2109	2140	2048	2066	2310	2261	2091	2198	2255	2142	2048	2202	2039	2227	2075	2114	2095	2100	2197	2149	2018	2220	2119		2860.51	4645.01	4005.24	6605.24	4842.95	6107.84	5779.36	4878.13	3567.77	4713.95	5640.58	3825.67	4729.24	4663.94	4149.01	4215.02	3890.11
2020-06-16 00:55:00	2020-06-16	1900-01-01 00:55:00	13.77	95.7	2118	2020	2103	2259	2109	2140	2048	2066	2310	2261	2091	2198	2255	2143	2048	2203	2039	2227	2075	2115	2096	2100	2197	2150	2018	2220	2119		2860.51	4645.01	4005.24	6605.24	4842.95	6107.84	5779.36	4878.13	3567.77	4713.95	5640.58	3825.67	4729.24	4667.03	4149.01	4217.86	3890.11
2020-06-16 01:00:00	2020-06-16	1900-01-01 01:00:00	13.77	95.7	2118	2020	2103	2259	2110	2140	2048	2066	2310	2262	2091	2198	2256	2143	2049	2203	2039	2227	2075	2115	2096	2100	2198	2150	2018	2220	2119		2860.51	4645.01	4005.24	6605.24	4846.03	6107.84	5779.36	4878.13	3567.77	4717.03	5640.58	3825.67	4732.25	4667.03	4151.71	4217.86	3890.11
2020-06-16 01:05:00	2020-06-16	1900-01-01 01:05:00	13.76	95.7	2118	2021	2103	2260	2110	2141	2048	2066	2310	2262	2092	2199	2256	2143	2049	2203	2039	2227	2075	2115	2096	2100	2198	2150	2018	2221	2119		2860.51	4647.99	4005.24	6609.04	4846.03	6111.48	5779.36	4878.13	3567.77	4717.03	5643.95	3828.33	4732.25	4667.03	4151.71	4217.86	3890.11
2020-06-16 01:10:00	2020-06-16	1900-01-01 01:10:00	13.8	95.8	2118	2021	2103	2260	2110	2142	2048	2067	2311	2262	2092	2199	2256	2143	2049	2203	2039	2227	2075	2116	2096	2101	2198	2151	2019	2221	2119		2860.51	4647.99	4005.24	6609.04	4846.03	6115.12	5779.36	4881.19	3570.26	4717.03	5643.95	3828.33	4732.25	4667.03	4151.71	4217.86	3890.11
2020-06-16 01:15:00	2020-06-16	1900-01-01 01:15:00	13.84	95.9	2118	2021	2103	2260	2110	2142	2048	2067	2311	2263	2092	2199	2257	2144	2050	2204	2039	2227	2075	2116	2097	2101	2199	2151	2019	2221	2119		2860.51	4647.99	4005.24	6609.04	4846.03	6115.12	5779.36	4881.19	3570.26	4720.11	5643.95	3828.33	4735.26	4670.13	4154.41	4220.7	3890.11
2020-06-16 01:20:00	2020-06-16	1900-01-01 01:20:00	13.94	96.2	2119	2022	2104	2261	2111	2142	2048	2067	2312	2263	2093	2199	2257	2144	2050	2204	2039	2227	2075	2117	2097	2101	2199	2151	2019	2222	2119		2862.75	4650.97	4007.97	6612.83	4849.11	6115.12	5779.36	4881.19	3572.74	4720.11	5647.33	3828.33	4735.26	4670.13	4154.41	4220.7	3890.11
2020-06-16 01:25:00	2020-06-16	1900-01-01 01:25:00	14.07	96.5	2121	2023	2104	2261	2111	2143	2049	2068	2312	2263	2093	2200	2258	2144	2051	2205	2039	2227	2076	2117	2097	2102	2200	2151	2020	2222	2119		2867.24	4653.96	4007.97	6612.83	4849.11	6118.77	5782.89	4884.26	3572.74	4720.11	5647.33	3831	4738.28	4670.13	4157.11	4223.54	3890.11
2020-06-16 01:30:00	2020-06-16	1900-01-01 01:30:00	14.22	96.8	2121	2023	2104	2261	2111	2143	2049	2068	2313	2264	2093	2200	2258	2145	2051	2205	2039	2227	2076	2118	2098	2102	2200	2152	2020	2223	2119		2867.24	4653.96	4007.97	6612.83	4849.11	6118.77	5782.89	4884.26	3575.23	4723.19	5647.33	3831	4738.28	4673.23	4157.11	4223.54	3890.11
2020-06-16 01:35:00	2020-06-16	1900-01-01 01:35:00	14.32	96.8	2121	2023	2104	2262	2112	2143	2049	2068	2313	2264	2094	2200	2259	2145	2051	2206	2039	2227	2076	2119	2098	2102	2201	2152	2021	2223	2119		2867.24	4653.96	4007.97	6616.63	4852.19	6118.77	5782.89	4884.26	3575.23	4723.19	5650.71	3831	4741.3	4673.23	4157.11	4226.39	3890.11
2020-06-16 01:40:00	2020-06-16	1900-01-01 01:40:00	14.4	96.8	2121	2023	2104	2262	2112	2143	2049	2069	2314	2264	2094	2200	2259	2145	2052	2206	2039	2227	2076	2119	2098	2103	2201	2153	2021	2223	2119		2867.24	4653.96	4007.97	6616.63	4852.19	6118.77	5782.89	4887.33	3577.72	4723.19	5650.71	3831	4741.3	4673.23	4159.82	4226.39	3890.11
2020-06-16 01:45:00	2020-06-16	1900-01-01 01:45:00	14.48	96.8	2121	2023	2104	2262	2112	2143	2050	2069	2314	2265	2094	2200	2259	2146	2052	2206	2038	2227	2076	2119	2098	2103	2201	2153	2022	2223	2118		2867.24	4653.96	4007.97	6616.63	4852.19	6118.77	5786.43	4887.33	3577.72	4726.28	5650.71	3831	4741.3	4676.33	4159.82	4226.39	3887.4
2020-06-16 01:50:00	2020-06-16	1900-01-01 01:50:00	14.54	96.7	2121	2023	2105	2263	2112	2144	2050	2069	2314	2265	2094	2201	2259	2146	2053	2207	2038	2227	2076	2120	2099	2103	2202	2153	2022	2224	2118		2867.24	4653.96	4010.7	6620.42	4852.19	6122.41	5786.43	4887.33	3577.72	4726.28	5650.71	3833.67	4741.3	4676.33	4162.52	4229.23	3887.4
2020-06-16 01:55:00	2020-06-16	1900-01-01 01:55:00	14.6	96.7	2121	2023	2106	2263	2112	2144	2050	2069	2315	2265	2095	2201	2260	2146	2053	2207	2038	2227	2076	2120	2099	2104	2202	2154	2023	2224	2118		2867.24	4653.96	4013.43	6620.42	4852.19	6122.41	5786.43	4887.33	3580.21	4726.28	5654.09	3833.67	4744.31	4676.33	4162.52	4229.23	3887.4
2020-06-16 02:00:00	2020-06-16	1900-01-01 02:00:00	14.64	96.6	2122	2024	2107	2263	2113	2144	2050	2070	2315	2265	2095	2201	2260	2146	2053	2207	2038	2227	2076	2121	2099	2104	2202	2154	2023	2224	2118		2869.48	4656.95	4016.16	6620.42	4855.28	6122.41	5786.43	4890.4	3580.21	4726.28	5654.09	3833.67	4744.31	4676.33	4162.52	4229.23	3887.4
2020-06-16 02:05:00	2020-06-16	1900-01-01 02:05:00	14.69	96.5	2122	2025	2107	2263	2113	2144	2050	2070	2316	2266	2095	2201	2261	2147	2054	2208	2038	2227	2076	2121	2099	2104	2203	2154	2023	2224	2118		2869.48	4659.94	4016.16	6620.42	4855.28	6122.41	5786.43	4890.4	3582.7	4729.36	5654.09	3833.67	4747.33	4679.43	4165.23	4232.08	3887.4
2020-06-16 02:10:00	2020-06-16	1900-01-01 02:10:00	14.73	96.5	2122	2025	2107	2264	2113	2144	2050	2070	2316	2266	2096	2201	2261	2147	2054	2208	2038	2227	2076	2122	2099	2104	2203	2154	2023	2224	2118		2869.48	4659.94	4016.16	6624.22	4855.28	6122.41	5786.43	4890.4	3582.7	4729.36	5657.47	3833.67	4747.33	4679.43	4165.23	4232.08	3887.4
2020-06-16 02:15:00	2020-06-16	1900-01-01 02:15:00	14.81	96.6	2122	2025	2107	2264	2113	2144	2050	2070	2316	2266	2096	2202	2261	2147	2054	2208	2038	2227	2076	2122	2100	2105	2203	2155	2024	2224	2118		2869.48	4659.94	4016.16	6624.22	4855.28	6122.41	5786.43	4890.4	3582.7	4729.36	5657.47	3836.34	4747.33	4679.43	4165.23	4232.08	3887.4
2020-06-16 02:20:00	2020-06-16	1900-01-01 02:20:00	14.84	96.5	2122	2026	2107	2264	2113	2145	2050	2070	2317	2267	2096	2202	2262	2147	2055	2209	2038	2227	2076	2122	2100	2105	2204	2155	2024	2224	2118		2869.48	4662.93	4016.16	6624.22	4855.28	6126.06	5786.43	4890.4	3585.2	4732.45	5657.47	3836.34	4750.35	4679.43	4167.93	4234.93	3887.4
2020-06-16 02:25:00	2020-06-16	1900-01-01 02:25:00	14.87	96.5	2123	2027	2108	2264	2114	2145	2051	2071	2317	2267	2096	2202	2262	2148	2055	2209	2038	2227	2076	2123	2100	2105	2204	2155	2024	2225	2118		2871.73	4665.92	4018.9	6624.22	4858.36	6126.06	5789.97	4893.47	3585.2	4732.45	5657.47	3836.34	4750.35	4682.53	4167.93	4234.93	3887.4
2020-06-16 02:30:00	2020-06-16	1900-01-01 02:30:00	14.91	96.5	2123	2027	2108	2265	2114	2145	2051	2071	2317	2267	2097	2202	2262	2148	2055	2209	2038	2227	2076	2123	2100	2106	2204	2155	2024	2225	2118		2871.73	4665.92	4018.9	6628.02	4858.36	6126.06	5789.97	4893.47	3585.2	4732.45	5660.85	3836.34	4750.35	4682.53	4167.93	4234.93	3887.4
2020-06-16 02:35:00	2020-06-16	1900-01-01 02:35:00	14.95	96.4	2123	2027	2108	2265	2114	2146	2051	2071	2317	2267	2097	2202	2262	2148	2055	2210	2038	2227	2076	2123	2101	2106	2204	2156	2024	2225	2118		2871.73	4665.92	4018.9	6628.02	4858.36	6129.71	5789.97	4893.47	3585.2	4732.45	5660.85	3836.34	4750.35	4682.53	4167.93	4237.78	3887.4
2020-06-16 02:40:00	2020-06-16	1900-01-01 02:40:00	14.99	96.4	2123	2027	2108	2265	2114	2146	2051	2071	2317	2268	2097	2202	2263	2148	2056	2210	2038	2227	2076	2123	2101	2106	2205	2156	2025	2225	2118		2871.73	4665.92	4018.9	6628.02	4858.36	6129.71	5789.97	4893.47	3585.2	4735.53	5660.85	3836.34	4753.37	4682.53	4170.64	4237.78	3887.4
2020-06-16 02:45:00	2020-06-16	1900-01-01 02:45:00	15.03	96.3	2123	2027	2108	2265	2114	2146	2051	2072	2318	2268	2097	2203	2263	2149	2056	2210	2038	2227	2076	2124	2101	2106	2205	2156	2025	2225	2118		2871.73	4665.92	4018.9	6628.02	4858.36	6129.71	5789.97	4896.54	3587.69	4735.53	5660.85	3839.01	4753.37	4685.63	4170.64	4237.78	3887.4
2020-06-16 02:50:00	2020-06-16	1900-01-01 02:50:00	15.06	96.2	2123	2027	2108	2266	2114	2146	2051	2072	2318	2268	2098	2203	2263	2149	2056	2211	2038	2227	2076	2125	2101	2107	2205	2156	2025	2225	2118		2871.73	4665.92	4018.9	6631.82	4858.36	6129.71	5789.97	4896.54	3587.69	4735.53	5664.23	3839.01	4753.37	4685.63	4170.64	4240.63	3887.4
2020-06-16 02:55:00	2020-06-16	1900-01-01 02:55:00	15.09	96.1	2123	2027	2108	2266	2115	2147	2051	2072	2318	2268	2098	2203	2263	2149	2057	2211	2038	2227	2076	2125	2102	2107	2206	2156	2025	2226	2118		2871.73	4665.92	4018.9	6631.82	4861.45	6133.36	5789.97	4896.54	3587.69	4735.53	5664.23	3839.01	4753.37	4685.63	4173.35	4240.63	3887.4
2020-06-16 03:00:00	2020-06-16	1900-01-01 03:00:00	15.12	96	2123	2028	2108	2266	2115	2147	2051	2072	2318	2269	2098	2203	2264	2149	2057	2211	2038	2227	2076	2125	2102	2107	2206	2157	2026	2226	2118		2871.73	4668.91	4018.9	6631.82	4861.45	6133.36	5789.97	4896.54	3587.69	4738.62	5664.23	3839.01	4756.4	4685.63	4173.35	4240.63	3887.4
2020-06-16 03:05:00	2020-06-16	1900-01-01 03:05:00	15.14	96	2123	2028	2109	2266	2115	2147	2051	2072	2318	2269	2098	2203	2264	2150	2057	2211	2038	2227	2077	2125	2102	2107	2206	2157	2026	2226	2118		2871.73	4668.91	4021.63	6631.82	4861.45	6133.36	5789.97	4896.54	3587.69	4738.62	5664.23	3839.01	4756.4	4688.74	4173.35	4240.63	3887.4
2020-06-16 03:10:00	2020-06-16	1900-01-01 03:10:00	15.14	96	2123	2028	2109	2267	2115	2147	2051	2072	2319	2269	2099	2203	2264	2150	2057	2212	2038	2227	2077	2126	2102	2108	2206	2157	2026	2227	2118		2871.73	4668.91	4021.63	6635.62	4861.45	6133.36	5789.97	4896.54	3590.18	4738.62	5667.61	3839.01	4756.4	4688.74	4173.35	4243.48	3887.4
2020-06-16 03:15:00	2020-06-16	1900-01-01 03:15:00	15.13	95.9	2123	2028	2109	2267	2115	2147	2052	2073	2319	2269	2099	2203	2264	2150	2058	2212	2038	2227	2077	2126	2102	2108	2206	2157	2026	2227	2118		2871.73	4668.91	4021.63	6635.62	4861.45	6133.36	5793.52	4899.61	3590.18	4738.62	5667.61	3839.01	4756.4	4688.74	4176.06	4243.48	3887.4
2020-06-16 03:20:00	2020-06-16	1900-01-01 03:20:00	15.11	95.8	2123	2028	2110	2267	2115	2147	2052	2073	2319	2270	2099	2204	2265	2150	2058	2212	2038	2227	2077	2126	2103	2108	2207	2158	2026	2227	2118		2871.73	4668.91	4024.37	6635.62	4861.45	6133.36	5793.52	4899.61	3590.18	4741.71	5667.61	3841.68	4759.42	4688.74	4176.06	4243.48	3887.4
2020-06-16 03:25:00	2020-06-16	1900-01-01 03:25:00	15.05	95.6	2124	2029	2110	2267	2116	2147	2052	2073	2319	2270	2099	2204	2265	2150	2058	2212	2038	2227	2077	2126	2103	2108	2207	2158	2027	2227	2118		2873.97	4671.9	4024.37	6635.62	4864.53	6133.36	5793.52	4899.61	3590.18	4741.71	5667.61	3841.68	4759.42	4688.74	4176.06	4243.48	3887.4
2020-06-16 03:30:00	2020-06-16	1900-01-01 03:30:00	14.99	95.5	2124	2030	2110	2267	2116	2147	2052	2073	2320	2270	2099	2204	2265	2150	2058	2213	2038	2227	2077	2127	2103	2108	2207	2158	2027	2227	2118		2873.97	4674.9	4024.37	6635.62	4864.53	6133.36	5793.52	4899.61	3592.68	4741.71	5667.61	3841.68	4759.42	4688.74	4176.06	4246.33	3887.4
2020-06-16 03:35:00	2020-06-16	1900-01-01 03:35:00	14.95	95.5	2124	2030	2110	2267	2117	2147	2052	2073	2320	2270	2100	2204	2265	2151	2058	2213	2038	2227	2077	2127	2103	2109	2207	2158	2027	2227	2118		2873.97	4674.9	4024.37	6635.62	4867.62	6133.36	5793.52	4899.61	3592.68	4741.71	5671	3841.68	4759.42	4691.84	4176.06	4246.33	3887.4
2020-06-16 03:40:00	2020-06-16	1900-01-01 03:40:00	14.92	95.5	2124	2030	2110	2267	2117	2147	2053	2073	2320	2270	2100	2204	2266	2151	2059	2213	2038	2227	2077	2127	2103	2109	2208	2158	2027	2228	2118		2873.97	4674.9	4024.37	6635.62	4867.62	6133.36	5797.06	4899.61	3592.68	4741.71	5671	3841.68	4762.45	4691.84	4178.77	4246.33	3887.4
2020-06-16 03:45:00	2020-06-16	1900-01-01 03:45:00	14.87	95.4	2124	2030	2110	2268	2117	2147	2053	2073	2320	2271	2100	2204	2266	2151	2059	2213	2038	2227	2077	2128	2104	2109	2208	2158	2027	2228	2118		2873.97	4674.9	4024.37	6639.43	4867.62	6133.36	5797.06	4899.61	3592.68	4744.8	5671	3841.68	4762.45	4691.84	4178.77	4246.33	3887.4
2020-06-16 03:50:00	2020-06-16	1900-01-01 03:50:00	14.84	95.4	2124	2030	2110	2268	2117	2147	2054	2073	2320	2271	2100	2204	2266	2151	2059	2213	2038	2227	2077	2128	2104	2109	2208	2159	2028	2228	2118		2873.97	4674.9	4024.37	6639.43	4867.62	6133.36	5800.61	4899.61	3592.68	4744.8	5671	3841.68	4762.45	4691.84	4178.77	4246.33	3887.4
2020-06-16 03:55:00	2020-06-16	1900-01-01 03:55:00	14.8	95.3	2124	2030	2110	2268	2117	2147	2054	2073	2320	2271	2100	2205	2266	2151	2059	2214	2038	2227	2077	2128	2104	2110	2208	2159	2028	2228	2118		2873.97	4674.9	4024.37	6639.43	4867.62	6133.36	5800.61	4899.61	3592.68	4744.8	5671	3844.35	4762.45	4691.84	4178.77	4249.18	3887.4
2020-06-16 04:00:00	2020-06-16	1900-01-01 04:00:00	14.75	95.2	2124	2031	2110	2268	2117	2147	2054	2074	2321	2271	2101	2205	2266	2151	2059	2214	2038	2227	2077	2129	2104	2110	2208	2159	2028	2228	2119		2873.97	4677.9	4024.37	6639.43	4867.62	6133.36	5800.61	4902.69	3595.18	4744.8	5674.39	3844.35	4762.45	4691.84	4178.77	4249.18	3887.4
2020-06-16 04:05:00	2020-06-16	1900-01-01 04:05:00	14.71	95.2	2124	2031	2110	2268	2117	2148	2054	2074	2321	2271	2101	2205	2267	2152	2060	2214	2038	2227	2077	2129	2104	2110	2208	2160	2028	2228	2119		2873.97	4677.9	4024.37	6639.43	4867.62	6137.01	5800.61	4902.69	3595.18	4744.8	5674.39	3844.35	4765.47	4694.95	4181.48	4249.18	3887.4
2020-06-16 04:10:00	2020-06-16	1900-01-01 04:10:00	14.66	95.3	2124	2031	2110	2268	2117	2148	2054	2074	2321	2272	2101	2205	2267	2152	2060	2214	2038	2227	2077	2129	2104	2110	2209	2160	2028	2229	2119		2873.97	4677.9	4024.37	6639.43	4867.62	6137.01	5800.61	4902.69	3595.18	4747.9	5674.39	3844.35	4765.47	4694.95	4181.48	4249.18	3887.4
2020-06-16 04:15:01	2020-06-16	1900-01-01 04:15:00	14.63	95.3	2124	2031	2110	2269	2117	2148	2054	2074	2321	2272	2101	2205	2267	2152	2060	2215	2038	2227	2077	2130	2104	2110	2209	2160	2028	2229	2119		2873.97	4677.9	4024.37	6643.23	4867.62	6137.01	5800.61	4902.69	3595.18	4747.9	5674.39	3844.35	4765.47	4694.95	4181.48	4252.04	3887.4
2020-06-16 04:20:01	2020-06-16	1900-01-01 04:20:00	14.59	95.3	2124	2032	2110	2269	2117	2148	2054	2074	2321	2272	2102	2205	2267	2152	2060	2215	2038	2227	2077	2130	2105	2111	2209	2160	2029	2229	2119		2873.97	4680.89	4024.37	6643.23	4867.62	6137.01	5800.61	4902.69	3595.18	4747.9	5677.78	3844.35	4765.47	4694.95	4181.48	4252.04	3887.4
2020-06-16 04:25:01	2020-06-16	1900-01-01 04:25:00	14.52	95.4	2124	2032	2113	2269	2117	2148	2054	2074	2321	2272	2102	2205	2267	2152	2060	2215	2038	2227	2077	2130	2105	2111	2209	2161	2029	2229	2119		2873.97	4680.89	4032.59	6643.23	4867.62	6137.01	5800.61	4902.69	3595.18	4747.9	5677.78	3844.35	4765.47	4694.95	4181.48	4252.04	3887.4
2020-06-16 04:30:01	2020-06-16	1900-01-01 04:30:00	14.49	95.4	2124	2032	2113	2269	2117	2148	2055	2074	2322	2273	2102	2206	2268	2152	2061	2215	2039	2227	2077	2130	2105	2111	2210	2161	2029	2229	2119		2873.97	4680.89	4032.59	6643.23	4867.62	6137.01	5804.15	4902.69	3597.68	4750.99	5677.78	3847.03	4768.5	4694.95	4184.2	4252.04	3890.11
2020-06-16 04:35:01	2020-06-16	1900-01-01 04:35:00	14.41	95.4	2125	2032	2113	2269	2118	2148	2055	2074	2322	2273	2102	2206	2268	2153	2061	2215	2039	2227	2078	2131	2105	2112	2210	2161	2029	2229	2119		2876.22	4680.89	4032.59	6643.23	4870.71	6137.01	5804.15	4902.69	3597.68	4750.99	5677.78	3847.03	4768.5	4698.06	4184.2	4252.04	3890.11
2020-06-16 04:40:01	2020-06-16	1900-01-01 04:40:00	14.37	95.5	2125	2032	2113	2270	2118	2149	2055	2075	2322	2273	2102	2206	2268	2153	2061	2216	2039	2227	2078	2131	2105	2112	2210	2162	2030	2230	2119		2876.22	4680.89	4032.59	6647.04	4870.71	6140.66	5804.15	4905.76	3597.68	4750.99	5677.78	3847.03	4768.5	4698.06	4184.2	4254.89	3890.11
2020-06-16 04:45:01	2020-06-16	1900-01-01 04:45:00	14.36	95.7	2125	2032	2113	2270	2118	2149	2055	2075	2322	2273	2103	2206	2268	2153	2061	2216	2038	2227	2078	2131	2105	2112	2210	2162	2031	2230	2119		2876.22	4680.89	4032.59	6647.04	4870.71	6140.66	5804.15	4905.76	3597.68	4750.99	5681.17	3847.03	4768.5	4698.06	4184.2	4254.89	3887.4
2020-06-16 04:50:01	2020-06-16	1900-01-01 04:50:00	14.37	95.8	2125	2032	2113	2270	2118	2149	2055	2075	2322	2273	2103	2206	2269	2153	2062	2216	2038	2227	2078	2131	2106	2112	2211	2162	2031	2231	2119		2876.22	4680.89	4032.59	6647.04	4870.71	6140.66	5804.15	4905.76	3597.68	4750.99	5681.17	3847.03	4771.53	4698.06	4186.91	4254.89	3887.4
2020-06-16 04:55:01	2020-06-16	1900-01-01 04:55:00	14.4	95.9	2125	2032	2114	2270	2118	2149	2055	2075	2323	2274	2103	2207	2269	2153	2062	2216	2038	2227	2078	2132	2106	2113	2211	2163	2031	2231	2119		2876.22	4680.89	4035.33	6647.04	4870.71	6140.66	5804.15	4905.76	3600.18	4754.09	5681.17	3849.7	4771.53	4698.06	4186.91	4254.89	3887.4
2020-06-16 05:00:01	2020-06-16	1900-01-01 05:00:00	14.43	96.1	2125	2033	2114	2271	2118	2149	2055	2075	2323	2274	2103	2207	2269	2154	2062	2217	2039	2227	2078	2132	2106	2113	2211	2163	2031	2231	2119		2876.22	4683.89	4035.33	6650.85	4870.71	6140.66	5804.15	4905.76	3600.18	4754.09	5681.17	3849.7	4771.53	4701.17	4186.91	4257.75	3890.11
2020-06-16 05:05:01	2020-06-16	1900-01-01 05:05:00	14.52	96.4	2125	2034	2114	2271	2119	2150	2055	2076	2323	2274	2104	2207	2270	2154	2063	2217	2038	2227	2078	2133	2106	2113	2212	2163	2031	2231	2119		2876.22	4686.89	4035.33	6650.85	4873.8	6144.31	5804.15	4908.84	3600.18	4754.09	5684.56	3849.7	4774.56	4701.17	4189.63	4257.75	3887.4
2020-06-16 05:10:01	2020-06-16	1900-01-01 05:10:00	14.61	96.5	2125	2034	2114	2271	2119	2150	2056	2076	2324	2275	2104	2207	2270	2154	2063	2218	2038	2229	2078	2133	2107	2114	2212	2163	2031	2232	2119		2876.22	4686.89	4035.33	6650.85	4873.8	6144.31	5807.7	4908.84	3602.68	4757.18	5684.56	3849.7	4774.56	4701.17	4189.63	4260.61	3887.4
2020-06-16 05:15:01	2020-06-16	1900-01-01 05:15:00	14.69	96.6	2125	2035	2114	2272	2119	2150	2056	2076	2325	2275	2104	2208	2270	2155	2063	2218	2038	2230	2078	2133	2107	2114	2213	2163	2031	2232	2118		2876.22	4689.89	4035.33	6654.66	4873.8	6144.31	5807.7	4908.84	3605.18	4757.18	5684.56	3852.38	4774.56	4704.28	4189.63	4260.61	3887.4
2020-06-16 05:20:01	2020-06-16	1900-01-01 05:20:00	14.79	96.8	2126	2036	2114	2272	2120	2150	2058	2077	2325	2275	2104	2208	2271	2155	2064	2218	2038	2230	2079	2134	2107	2114	2213	2164	2031	2232	2118		2878.47	4692.9	4035.33	6654.66	4876.9	6144.31	5814.8	4911.92	3605.18	4757.18	5684.56	3852.38	4777.59	4704.28	4192.35	4260.61	3887.4
2020-06-16 05:25:01	2020-06-16	1900-01-01 05:25:00	14.87	96.8	2127	2036	2114	2272	2120	2150	2059	2077	2325	2275	2105	2208	2271	2155	2064	2219	2038	2230	2079	2134	2107	2114	2213	2164	2031	2233	2118		2880.72	4692.9	4035.33	6654.66	4876.9	6144.31	5818.36	4911.92	3605.18	4757.18	5687.95	3852.38	4777.59	4704.28	4192.35	4263.47	3887.4
2020-06-16 05:30:01	2020-06-16	1900-01-01 05:30:00	14.93	96.7	2127	2036	2114	2272	2120	2150	2059	2077	2326	2276	2105	2208	2271	2156	2064	2219	2038	2230	2079	2135	2107	2115	2214	2164	2032	2233	2118		2880.72	4692.9	4035.33	6654.66	4876.9	6144.31	5818.36	4911.92	3607.68	4760.28	5687.95	3852.38	4777.59	4707.4	4192.35	4263.47	3887.4
2020-06-16 05:35:01	2020-06-16	1900-01-01 05:35:00	14.97	96.5	2127	2037	2114	2273	2121	2151	2059	2077	2327	2276	2105	2208	2271	2156	2065	2219	2038	2230	2079	2135	2108	2115	2214	2164	2032	2233	2118		2880.72	4695.9	4035.33	6658.47	4879.99	6147.97	5818.36	4911.92	3610.19	4760.28	5687.95	3852.38	4777.59	4707.4	4195.07	4263.47	3887.4
2020-06-16 05:40:01	2020-06-16	1900-01-01 05:40:00	15.02	96.3	2127	2037	2114	2273	2121	2151	2059	2077	2327	2276	2105	2208	2272	2156	2065	2219	2038	2230	2079	2135	2108	2115	2214	2164	2032	2233	2118		2880.72	4695.9	4035.33	6658.47	4879.99	6147.97	5818.36	4911.92	3610.19	4760.28	5687.95	3852.38	4780.63	4707.4	4195.07	4263.47	3887.4
2020-06-16 05:45:01	2020-06-16	1900-01-01 05:45:00	15.08	96	2127	2037	2114	2273	2121	2151	2059	2078	2327	2276	2105	2209	2272	2156	2065	2220	2038	2230	2079	2136	2108	2115	2215	2164	2032	2233	2118		2880.72	4695.9	4035.33	6658.47	4879.99	6147.97	5818.36	4915	3610.19	4760.28	5687.95	3855.06	4780.63	4707.4	4195.07	4266.33	3887.4
2020-06-16 05:50:01	2020-06-16	1900-01-01 05:50:00	15.15	95.6	2127	2037	2114	2273	2121	2151	2059	2078	2327	2277	2106	2209	2272	2156	2065	2220	2038	2230	2079	2136	2108	2116	2215	2164	2033	2233	2118		2880.72	4695.9	4035.33	6658.47	4879.99	6147.97	5818.36	4915	3610.19	4763.38	5691.34	3855.06	4780.63	4707.4	4195.07	4266.33	3887.4
2020-06-16 05:55:01	2020-06-16	1900-01-01 05:55:00	15.2	95.4	2127	2037	2114	2273	2121	2151	2059	2078	2328	2277	2106	2209	2272	2157	2066	2220	2038	2230	2079	2136	2108	2116	2215	2165	2033	2233	2118		2880.72	4695.9	4035.33	6658.47	4879.99	6147.97	5818.36	4915	3612.69	4763.38	5691.34	3855.06	4780.63	4710.51	4197.79	4266.33	3887.4
2020-06-16 06:00:01	2020-06-16	1900-01-01 06:00:00	15.26	95.3	2127	2037	2114	2273	2121	2151	2059	2078	2328	2277	2106	2209	2273	2157	2066	2220	2038	2230	2079	2137	2108	2116	2215	2165	2033	2233	2118		2880.72	4695.9	4035.33	6658.47	4879.99	6147.97	5818.36	4915	3612.69	4763.38	5691.34	3855.06	4783.66	4710.51	4197.79	4266.33	3887.4
2020-06-16 06:05:01	2020-06-16	1900-01-01 06:05:00	15.33	95.4	2127	2037	2115	2274	2121	2152	2059	2078	2328	2277	2106	2209	2273	2157	2066	2221	2038	2230	2079	2137	2109	2116	2216	2165	2033	2233	2118		2880.72	4695.9	4038.07	6662.28	4879.99	6151.63	5818.36	4915	3612.69	4763.38	5691.34	3855.06	4783.66	4710.51	4197.79	4269.19	3887.4
2020-06-16 06:10:01	2020-06-16	1900-01-01 06:10:00	15.4	95.4	2127	2037	2115	2274	2121	2152	2059	2079	2328	2278	2106	2209	2273	2157	2066	2221	2038	2230	2079	2137	2109	2117	2216	2165	2033	2233	2118		2880.72	4695.9	4038.07	6662.28	4879.99	6151.63	5818.36	4918.08	3612.69	4766.48	5691.34	3855.06	4783.66	4710.51	4197.79	4269.19	3887.4
2020-06-16 06:15:01	2020-06-16	1900-01-01 06:15:00	15.48	95.4	2127	2037	2115	2274	2121	2152	2059	2079	2328	2278	2107	2209	2273	2157	2066	2221	2038	2230	2080	2137	2109	2117	2216	2165	2033	2233	2118		2880.72	4695.9	4038.07	6662.28	4879.99	6151.63	5818.36	4918.08	3612.69	4766.48	5694.74	3855.06	4783.66	4710.51	4197.79	4269.19	3887.4
2020-06-16 06:20:01	2020-06-16	1900-01-01 06:20:00	15.56	95.4	2127	2038	2115	2274	2121	2152	2059	2079	2328	2278	2107	2209	2274	2158	2066	2221	2038	2233	2080	2138	2109	2117	2216	2165	2033	2233	2118		2880.72	4698.91	4038.07	6662.28	4879.99	6151.63	5818.36	4918.08	3612.69	4766.48	5694.74	3855.06	4786.7	4713.63	4197.79	4269.19	3887.4
2020-06-16 06:25:01	2020-06-16	1900-01-01 06:25:00	15.61	95.3	2127	2038	2115	2274	2121	2152	2059	2079	2328	2278	2107	2210	2274	2158	2067	2221	2038	2233	2080	2138	2109	2117	2216	2165	2033	2234	2118		2880.72	4698.91	4038.07	6662.28	4879.99	6151.63	5818.36	4918.08	3612.69	4766.48	5694.74	3857.74	4786.7	4713.63	4200.51	4269.19	3887.4
2020-06-16 06:30:01	2020-06-16	1900-01-01 06:30:00	15.63	95	2128	2038	2115	2274	2121	2152	2059	2079	2329	2279	2107	2210	2274	2158	2067	2222	2038	2233	2080	2138	2109	2117	2217	2165	2034	2234	2118		2882.97	4698.91	4038.07	6662.28	4879.99	6151.63	5818.36	4918.08	3615.2	4769.58	5694.74	3857.74	4786.7	4713.63	4200.51	4272.06	3887.4
2020-06-16 06:35:01	2020-06-16	1900-01-01 06:35:00	15.67	94.8	2128	2038	2115	2274	2121	2152	2059	2079	2329	2279	2107	2210	2274	2158	2067	2222	2038	2233	2080	2138	2109	2117	2217	2165	2034	2234	2118		2882.97	4698.91	4038.07	6662.28	4879.99	6151.63	5818.36	4918.08	3615.2	4769.58	5694.74	3857.74	4786.7	4713.63	4200.51	4272.06	3887.4
2020-06-16 06:40:01	2020-06-16	1900-01-01 06:40:00	15.72	94.7	2128	2038	2115	2274	2121	2152	2059	2079	2329	2279	2107	2210	2274	2158	2067	2222	2038	2233	2080	2139	2109	2118	2217	2165	2034	2234	2118		2882.97	4698.91	4038.07	6662.28	4879.99	6151.63	5818.36	4918.08	3615.2	4769.58	5694.74	3857.74	4786.7	4713.63	4200.51	4272.06	3887.4
2020-06-16 06:45:01	2020-06-16	1900-01-01 06:45:00	15.79	94.7	2128	2039	2115	2274	2121	2152	2059	2079	2329	2279	2107	2210	2274	2158	2067	2222	2038	2233	2080	2139	2110	2118	2217	2165	2034	2234	2118		2882.97	4701.91	4038.07	6662.28	4879.99	6151.63	5818.36	4918.08	3615.2	4769.58	5694.74	3857.74	4786.7	4713.63	4200.51	4272.06	3887.4
2020-06-16 06:50:01	2020-06-16	1900-01-01 06:50:00	15.88	94.7	2128	2039	2115	2274	2121	2152	2059	2080	2329	2279	2107	2210	2274	2158	2067	2222	2038	2233	2080	2139	2110	2118	2217	2165	2034	2234	2118		2882.97	4701.91	4038.07	6662.28	4879.99	6151.63	5818.36	4921.16	3615.2	4769.58	5694.74	3857.74	4786.7	4713.63	4200.51	4272.06	3887.4
2020-06-16 06:55:01	2020-06-16	1900-01-01 06:55:00	15.99	94.7	2128	2038	2115	2274	2121	2152	2059	2080	2329	2279	2107	2210	2274	2158	2067	2222	2038	2233	2080	2139	2110	2118	2217	2165	2034	2234	2117		2882.97	4698.91	4038.07	6662.28	4879.99	6151.63	5818.36	4921.16	3615.2	4769.58	5694.74	3857.74	4786.7	4713.63	4200.51	4272.06	3887.4
2020-06-16 07:00:01	2020-06-16	1900-01-01 07:00:00	16.07	94.4	2127	2038	2115	2274	2121	2152	2059	2080	2329	2280	2107	2210	2274	2158	2067	2222	2038	2233	2080	2139	2110	2118	2217	2165	2034	2234	2117		2880.72	4698.91	4038.07	6662.28	4879.99	6151.63	5818.36	4921.16	3615.2	4772.69	5694.74	3857.74	4786.7	4713.63	4200.51	4272.06	3887.4
2020-06-16 07:05:01	2020-06-16	1900-01-01 07:05:00	16.21	94.7	2127	2039	2115	2274	2121	2152	2059	2080	2330	2280	2107	2210	2274	2158	2067	2222	2038	2233	2080	2139	2110	2118	2218	2165	2034	2234	2117		2880.72	4701.91	4038.07	6662.28	4879.99	6151.63	5818.36	4921.16	3617.71	4772.69	5694.74	3857.74	4786.7	4713.63	4200.51	4272.06	3887.4
2020-06-16 07:10:01	2020-06-16	1900-01-01 07:10:00	16.31	94.2	2127	2039	2115	2274	2121	2152	2059	2080	2330	2280	2107	2210	2274	2159	2067	2222	2038	2233	2080	2139	2110	2118	2218	2165	2034	2234	2117		2880.72	4701.91	4038.07	6662.28	4879.99	6151.63	5818.36	4921.16	3617.71	4772.69	5694.74	3857.74	4786.7	4716.75	4200.51	4272.06	3887.4
2020-06-16 07:15:01	2020-06-16	1900-01-01 07:15:00	16.43	94.2	2127	2039	2115	2274	2121	2152	2058	2080	2330	2280	2107	2210	2275	2159	2067	2222	2038	2233	2080	2139	2110	2118	2218	2165	2034	2234	2117		2880.72	4701.91	4038.07	6662.28	4879.99	6151.63	5814.8	4921.16	3617.71	4772.69	5694.74	3857.74	4789.74	4716.75	4200.51	4272.06	3887.4
2020-06-16 07:20:01	2020-06-16	1900-01-01 07:20:00	16.55	93.3	2127	2039	2115	2274	2121	2152	2058	2080	2330	2280	2107	2210	2275	2159	2067	2222	2043	2233	2080	2139	2110	2118	2218	2165	2035	2234	2117		2880.72	4701.91	4038.07	6662.28	4879.99	6151.63	5814.8	4921.16	3617.71	4772.69	5694.74	3857.74	4789.74	4716.75	4200.51	4272.06	3900.98
2020-06-16 07:25:01	2020-06-16	1900-01-01 07:25:00	16.64	92.7	2127	2039	2115	2274	2121	2152	2058	2080	2330	2280	2107	2209	2275	2159	2067	2222	2044	2233	2080	2139	2110	2118	2218	2165	2035	2234	2117		2880.72	4701.91	4038.07	6662.28	4879.99	6151.63	5814.8	4921.16	3617.71	4772.69	5694.74	3855.06	4789.74	4716.75	4200.51	4272.06	3903.71
2020-06-16 07:30:01	2020-06-16	1900-01-01 07:30:00	16.75	92.8	2127	2040	2115	2274	2121	2152	2058	2080	2330	2280	2107	2209	2275	2159	2067	2222	2044	2233	2080	2139	2110	2118	2218	2165	2035	2234	2117		2880.72	4704.92	4038.07	6662.28	4879.99	6151.63	5814.8	4921.16	3617.71	4772.69	5694.74	3855.06	4789.74	4716.75	4200.51	4272.06	3903.71
2020-06-16 07:35:01	2020-06-16	1900-01-01 07:35:00	16.86	92.3	2127	2040	2115	2274	2121	2152	2058	2080	2330	2280	2107	2209	2275	2159	2067	2222	2045	2233	2080	2139	2109	2118	2218	2165	2035	2234	2117		2880.72	4704.92	4038.07	6662.28	4879.99	6151.63	5814.8	4921.16	3617.71	4772.69	5694.74	3855.06	4789.74	4716.75	4200.51	4272.06	3906.43
2020-06-16 07:40:01	2020-06-16	1900-01-01 07:40:00	16.96	91.7	2127	2040	2115	2274	2121	2152	2058	2080	2330	2280	2107	2209	2275	2159	2067	2222	2046	2234	2080	2139	2109	2118	2218	2165	2036	2209	2117		2880.72	4704.92	4038.07	6662.28	4879.99	6151.63	5814.8	4921.16	3617.71	4772.69	5694.74	3855.06	4789.74	4716.75	4200.51	4272.06	3909.15
2020-06-16 07:45:01	2020-06-16	1900-01-01 07:45:00	17.03	91.5	2127	2040	2115	2274	2121	2152	2058	2080	2330	2280	2107	2209	2274	2159	2067	2222	2046	2234	2080	2139	2109	2118	2218	2165	2036	1949	2117		2880.72	4704.92	4038.07	6662.28	4879.99	6151.63	5814.8	4921.16	3617.71	4772.69	5694.74	3855.06	4786.7	4716.75	4200.51	4272.06	3909.15
2020-06-16 07:50:01	2020-06-16	1900-01-01 07:50:00	17.09	91	2127	2040	2115	2274	2121	2151	2058	2080	2330	2280	2107	2209	2274	2159	2067	2222	2047	2234	2080	2139	2109	2118	2218	2165	2036	1625	2117		2880.72	4704.92	4038.07	6662.28	4879.99	6147.97	5814.8	4921.16	3617.71	4772.69	5694.74	3855.06	4786.7	4716.75	4200.51	4272.06	3911.87
2020-06-16 07:55:01	2020-06-16	1900-01-01 07:55:00	17.21	90.9	2127	2040	2115	2274	2121	2151	2058	2080	2330	2280	2107	2209	2274	2159	2067	2222	2047	2234	2080	2139	2109	2118	2218	2165	2036	1625	2117		2880.72	4704.92	4038.07	6662.28	4879.99	6147.97	5814.8	4921.16	3617.71	4772.69	5694.74	3855.06	4786.7	4716.75	4200.51	4272.06	3911.87
2020-06-16 08:00:01	2020-06-16	1900-01-01 08:00:00	17.34	89.9	2127	2040	2115	2274	2121	2151	2058	2080	2330	2280	2107	2209	2274	2159	2067	2222	2047	2234	2080	2139	2109	2118	2218	2165	2036	1941	2116		2880.72	4704.92	4038.07	6662.28	4879.99	6147.97	5814.8	4921.16	3617.71	4772.69	5694.74	3855.06	4786.7	4716.75	4200.51	4272.06	3911.87
2020-06-16 08:05:01	2020-06-16	1900-01-01 08:05:00	17.49	88.9	2127	2040	2115	2274	2121	2151	2058	2080	2330	2280	2107	2209	2274	2159	2067	2221	2048	2234	2080	2139	2109	2118	2218	2165	2036	2234	2116		2880.72	4704.92	4038.07	6662.28	4879.99	6147.97	5814.8	4921.16	3617.71	4772.69	5694.74	3855.06	4786.7	4716.75	4200.51	4269.19	3914.6
2020-06-16 08:10:01	2020-06-16	1900-01-01 08:10:00	17.59	88.1	2126	2040	2115	2274	2120	2151	2058	2080	2330	2280	2107	2209	2274	2159	2066	2221	2048	2234	2080	2139	2109	2118	2218	2165	2036	2234	2116		2878.47	4704.92	4038.07	6662.28	4876.9	6147.97	5814.8	4921.16	3617.71	4772.69	5694.74	3855.06	4786.7	4716.75	4197.79	4269.19	3914.6
2020-06-16 08:15:01	2020-06-16	1900-01-01 08:15:00	17.69	88	2125	2040	2115	2274	2120	2151	2058	2080	2330	2280	2107	2209	2274	2159	2066	2220	2048	2234	2080	2139	2109	2118	2218	2165	2036	2234	2116		2876.22	4704.92	4038.07	6662.28	4876.9	6147.97	5814.8	4921.16	3617.71	4772.69	5694.74	3855.06	4786.7	4716.75	4197.79	4266.33	3914.6
2020-06-16 08:20:01	2020-06-16	1900-01-01 08:20:00	17.81	88.2	2125	2040	2115	2273	2120	2151	2058	2079	2330	2280	2107	2209	2274	2159	2065	2220	2048	2234	2080	2139	2109	2118	2217	2165	2036	2233	2116		2876.22	4704.92	4038.07	6658.47	4876.9	6147.97	5814.8	4918.08	3617.71	4772.69	5694.74	3855.06	4786.7	4716.75	4195.07	4266.33	3914.6
2020-06-16 08:25:01	2020-06-16	1900-01-01 08:25:00	17.93	86.3	2125	2040	2115	2273	2119	2151	2058	2079	2330	2280	2107	2209	2274	2158	2065	2219	2048	2234	2080	2139	2109	2118	2217	2165	2036	2231	2116		2876.22	4704.92	4038.07	6658.47	4873.8	6147.97	5814.8	4918.08	3617.71	4772.69	5694.74	3855.06	4786.7	4713.63	4195.07	4263.47	3914.6
2020-06-16 08:30:01	2020-06-16	1900-01-01 08:30:00	18.06	86.1	2124	2040	2115	2272	2118	2151	2058	2079	2330	2280	2107	2208	2274	2158	2064	2219	2049	2234	2080	2139	2108	2118	2217	2165	2035	2231	2116		2873.97	4704.92	4038.07	6654.66	4870.71	6147.97	5814.8	4918.08	3617.71	4772.69	5694.74	3852.38	4786.7	4713.63	4192.35	4263.47	3917.33
2020-06-16 08:35:01	2020-06-16	1900-01-01 08:35:00	18.29	84.8	2123	2040	2115	2272	2118	2151	2058	2078	2330	2280	2106	2208	2274	2158	2063	2218	2049	2234	2080	2139	2108	2118	2216	2164	2034	2231	2116		2871.73	4704.92	4038.07	6654.66	4870.71	6147.97	5814.8	4915	3617.71	4772.69	5691.34	3852.38	4786.7	4713.63	4189.63	4260.61	3917.33
2020-06-16 08:40:01	2020-06-16	1900-01-01 08:40:00	18.4	84.7	2122	2040	2115	2271	2117	2151	2058	2078	2330	2280	2105	2207	2274	2158	2062	2217	2049	2234	2080	2138	2107	2118	2216	2164	2034	2231	2116		2869.48	4704.92	4038.07	6650.85	4867.62	6147.97	5814.8	4915	3617.71	4772.69	5687.95	3849.7	4786.7	4713.63	4186.91	4257.75	3917.33
2020-06-16 08:45:01	2020-06-16	1900-01-01 08:45:00	18.52	84.2	2121	2040	2115	2270	2116	2151	2058	2078	2330	2280	2104	2207	2274	2157	2061	2217	2049	2234	2080	2138	2107	2118	2215	2164	2032	2228	2116		2867.24	4704.92	4038.07	6647.04	4864.53	6147.97	5814.8	4915	3617.71	4772.69	5684.56	3849.7	4786.7	4710.51	4184.2	4257.75	3917.33
2020-06-16 08:50:01	2020-06-16	1900-01-01 08:50:00	18.67	84.8	2121	2040	2115	2269	2116	2151	2058	2078	2330	2280	2104	2206	2274	2157	2060	2216	2049	2234	2080	2137	2106	2118	2214	2164	2031	2228	2116		2867.24	4704.92	4038.07	6643.23	4864.53	6147.97	5814.8	4915	3617.71	4772.69	5684.56	3847.03	4786.7	4710.51	4181.48	4254.89	3917.33
2020-06-16 08:55:01	2020-06-16	1900-01-01 08:55:00	18.91	84.2	2120	2040	2115	2268	2115	2150	2058	2077	2330	2280	2103	2205	2274	2156	2060	2215	2049	2234	2080	2137	2106	2118	2214	2164	2031	2228	2116		2864.99	4704.92	4038.07	6639.43	4861.45	6144.31	5814.8	4911.92	3617.71	4772.69	5681.17	3844.35	4786.7	4707.4	4181.48	4252.04	3917.33
2020-06-16 09:00:01	2020-06-16	1900-01-01 09:00:00	19.06	83	2119	2039	2115	2268	2114	2150	2058	2077	2330	2279	2102	2205	2274	2156	2058	2215	2049	2235	2080	2136	2105	2118	2212	2164	2028	2225	2115		2862.75	4701.91	4038.07	6639.43	4858.36	6144.31	5814.8	4911.92	3617.71	4769.58	5677.78	3844.35	4786.7	4707.4	4176.06	4252.04	3917.33
2020-06-16 09:05:01	2020-06-16	1900-01-01 09:05:00	19.17	82.2	2117	2039	2115	2267	2114	2149	2058	2077	2330	2279	2102	2204	2273	2155	2057	2214	2050	2235	2080	2135	2104	2118	2212	2164	2028	2225	2116		2858.27	4701.91	4038.07	6635.62	4858.36	6140.66	5814.8	4911.92	3617.71	4769.58	5677.78	3841.68	4783.66	4704.28	4173.35	4249.18	3920.06
2020-06-16 09:10:01	2020-06-16	1900-01-01 09:10:00	19.25	81.8	2116	2039	2115	2266	2113	2148	2058	2077	2330	2278	2101	2204	2273	2155	2057	2213	2049	2235	2080	2135	2104	2118	2212	2164	2027	2224	2115		2856.03	4701.91	4038.07	6631.82	4855.28	6137.01	5814.8	4911.92	3617.71	4766.48	5674.39	3841.68	4783.66	4704.28	4173.35	4246.33	3917.33
2020-06-16 09:15:01	2020-06-16	1900-01-01 09:15:00	19.35	81.8	2116	2039	2115	2265	2113	2147	2058	2077	2330	2278	2100	2203	2273	2154	2056	2213	2049	2235	2080	2134	2103	2118	2211	2164	2026	2224	2115		2856.03	4701.91	4038.07	6628.02	4855.28	6133.36	5814.8	4911.92	3617.71	4766.48	5671	3839.01	4783.66	4701.17	4170.64	4246.33	3917.33
2020-06-16 09:20:01	2020-06-16	1900-01-01 09:20:00	19.46	80.3	2113	2038	2115	2264	2112	2146	2058	2077	2330	2277	2099	2202	2273	2154	2055	2212	2050	2235	2080	2133	2102	2117	2210	2163	2026	2224	2115		2849.33	4698.91	4038.07	6624.22	4852.19	6129.71	5814.8	4911.92	3617.71	4763.38	5667.61	3836.34	4783.66	4701.17	4167.93	4243.48	3920.06
2020-06-16 09:25:01	2020-06-16	1900-01-01 09:25:00	19.53	79.46	2113	2038	2115	2264	2112	2146	2058	2076	2330	2276	2098	2202	2272	2153	2054	2211	2050	2235	2080	2132	2102	2117	2210	2162	2024	2223	2115		2849.33	4698.91	4038.07	6624.22	4852.19	6129.71	5814.8	4908.84	3617.71	4760.28	5664.23	3836.34	4780.63	4698.06	4165.23	4240.63	3920.06
2020-06-16 09:30:01	2020-06-16	1900-01-01 09:30:00	19.64	79.09	2112	2037	2115	2263	2111	2145	2058	2075	2330	2276	2098	2201	2272	2152	2053	2210	2050	2235	2080	2131	2101	2117	2208	2162	2022	2220	2115		2847.09	4695.9	4038.07	6620.42	4849.11	6126.06	5814.8	4905.76	3617.71	4760.28	5664.23	3833.67	4780.63	4694.95	4162.52	4237.78	3920.06
2020-06-16 09:35:01	2020-06-16	1900-01-01 09:35:00	19.79	78.04	2111	2036	2114	2262	2110	2144	2058	2073	2330	2275	2097	2200	2271	2152	2052	2210	2049	2235	2080	2131	2100	2117	2207	2161	2020	2219	2115		2844.86	4692.9	4035.33	6616.63	4846.03	6122.41	5814.8	4899.61	3617.71	4757.18	5660.85	3831	4777.59	4694.95	4159.82	4237.78	3917.33
2020-06-16 09:40:01	2020-06-16	1900-01-01 09:40:00	19.92	78.16	2109	2035	2114	2261	2110	2144	2058	2073	2330	2275	2096	2200	2271	2151	2050	2209	2050	2235	2080	2130	2100	2117	2206	2160	2019	2218	2115		2840.4	4689.89	4035.33	6612.83	4846.03	6122.41	5814.8	4899.61	3617.71	4757.18	5657.47	3831	4777.59	4691.84	4154.41	4234.93	3920.06
2020-06-16 09:45:01	2020-06-16	1900-01-01 09:45:00	20.03	76.74	2108	2034	2114	2260	2109	2143	2058	2071	2330	2274	2095	2199	2270	2150	2049	2208	2050	2235	2080	2129	2099	2117	2205	2159	2016	2217	2115		2838.17	4686.89	4035.33	6609.04	4842.95	6118.77	5814.8	4893.47	3617.71	4754.09	5654.09	3828.33	4774.56	4688.74	4151.71	4232.08	3920.06
2020-06-16 09:50:01	2020-06-16	1900-01-01 09:50:00	20.17	77.74	2108	2033	2114	2259	2108	2143	2058	2071	2330	2274	2094	2198	2270	2150	2049	2207	2050	2235	2080	2128	2098	2117	2205	2158	2016	2217	2115		2838.17	4683.89	4035.33	6605.24	4839.87	6118.77	5814.8	4893.47	3617.71	4754.09	5650.71	3825.67	4774.56	4688.74	4151.71	4229.23	3920.06
2020-06-16 09:55:01	2020-06-16	1900-01-01 09:55:00	20.24	76.94	2107	2032	2114	2258	2108	2142	2058	2071	2330	2273	2094	2198	2269	2149	2048	2207	2050	2235	2080	2127	2098	2117	2204	2157	2015	2216	2115		2835.94	4680.89	4035.33	6601.45	4839.87	6115.12	5814.8	4893.47	3617.71	4750.99	5650.71	3825.67	4771.53	4685.63	4149.01	4229.23	3920.06
2020-06-16 10:00:01	2020-06-16	1900-01-01 10:00:00	20.39	76.52	2105	2031	2114	2258	2107	2142	2058	2070	2330	2273	2093	2198	2269	2149	2047	2206	2049	2235	2080	2126	2097	2117	2203	2157	2013	2215	2115		2831.49	4677.9	4035.33	6601.45	4836.8	6115.12	5814.8	4890.4	3617.71	4750.99	5647.33	3825.67	4771.53	4685.63	4146.31	4226.39	3917.33
2020-06-16 10:05:01	2020-06-16	1900-01-01 10:05:00	20.61	75.37	2104	2031	2114	2257	2106	2142	2058	2070	2329	2272	2093	2197	2268	2148	2046	2206	2049	2235	2079	2126	2097	2117	2203	2156	2013	2214	2114		2829.27	4677.9	4035.33	6597.66	4833.72	6115.12	5814.8	4890.4	3615.2	4747.9	5647.33	3823	4768.5	4682.53	4143.61	4226.39	3917.33
2020-06-16 10:10:01	2020-06-16	1900-01-01 10:10:00	20.68	75.45	2103	2029	2114	2256	2105	2142	2058	2070	2329	2272	2092	2196	2268	2148	2045	2205	2049	2235	2079	2125	2096	2117	2202	2155	2011	2212	2114		2827.05	4671.9	4035.33	6593.88	4830.65	6115.12	5814.8	4890.4	3615.2	4747.9	5643.95	3820.34	4768.5	4682.53	4140.92	4223.54	3917.33
2020-06-16 10:15:01	2020-06-16	1900-01-01 10:15:00	20.86	75.37	2102	2028	2114	2255	2105	2141	2057	2070	2329	2272	2091	2195	2267	2147	2045	2204	2048	2235	2079	2124	2095	2117	2202	2154	2010	2212	2114		2824.82	4668.91	4035.33	6590.09	4830.65	6111.48	5811.25	4890.4	3615.2	4747.9	5640.58	3817.68	4765.47	4679.43	4140.92	4220.7	3914.6
2020-06-16 10:20:01	2020-06-16	1900-01-01 10:20:00	20.96	75.79	2101	2026	2114	2254	2104	2140	2057	2070	2329	2271	2090	2195	2267	2146	2044	2204	2048	2235	2079	2124	2094	2117	2201	2153	2009	2212	2114		2822.6	4662.93	4035.33	6586.3	4827.57	6107.84	5811.25	4890.4	3615.2	4744.8	5637.2	3817.68	4765.47	4676.33	4138.22	4220.7	3914.6
2020-06-16 10:25:01	2020-06-16	1900-01-01 10:25:00	20.97	75.03	2099	2025	2114	2253	2104	2140	2057	2070	2328	2271	2090	2194	2266	2146	2042	2203	2049	2235	2079	2123	2094	2117	2200	2152	2008	2211	2114		2818.17	4659.94	4035.33	6582.52	4827.57	6107.84	5811.25	4890.4	3612.69	4744.8	5637.2	3815.02	4762.45	4676.33	4132.83	4217.86	3917.33
2020-06-16 10:30:01	2020-06-16	1900-01-01 10:30:00	21.32	75.07	2098	2023	2115	2253	2104	2140	2057	2069	2328	2270	2089	2194	2266	2145	2042	2203	2049	2235	2079	2122	2093	2117	2200	2151	2007	2211	2114		2815.95	4653.96	4038.07	6582.52	4827.57	6107.84	5811.25	4887.33	3612.69	4741.71	5633.83	3815.02	4762.45	4673.23	4132.83	4217.86	3917.33
2020-06-16 10:35:01	2020-06-16	1900-01-01 10:35:00	21.08	72.98	2096	2020	2114	2252	2103	2138	2057	2068	2328	2270	2088	2193	2264	2143	2041	2201	2048	2235	2079	2121	2092	2118	2198	2150	2005	2134	2114		2811.52	4645.01	4035.33	6578.74	4824.5	6100.56	5811.25	4884.26	3612.69	4741.71	5630.46	3812.36	4756.4	4667.03	4130.14	4212.18	3914.6
2020-06-16 10:40:01	2020-06-16	1900-01-01 10:40:00	20.89	73.2	2095	2019	2114	2251	2103	2138	2057	2068	2328	2269	2087	2192	2264	2143	2040	2201	2048	2235	2079	2120	2091	2117	2197	2149	2004	1948	2114		2809.3	4642.02	4035.33	6574.96	4824.5	6100.56	5811.25	4884.26	3612.69	4738.62	5627.09	3809.7	4756.4	4667.03	4127.45	4212.18	3914.6
2020-06-16 10:45:01	2020-06-16	1900-01-01 10:45:00	21.01	74.71	2092	2018	2114	2250	2102	2137	2056	2067	2327	2268	2086	2192	2264	2143	2039	2200	2048	2235	2079	2119	2090	2117	2196	2148	2003	1967	2114		2802.67	4639.04	4035.33	6571.18	4821.43	6096.93	5807.7	4881.19	3610.19	4735.53	5623.72	3809.7	4756.4	4667.03	4124.76	4209.35	3914.6
2020-06-16 10:50:01	2020-06-16	1900-01-01 10:50:00	21.27	73.68	2091	2016	2113	2248	2101	2137	2056	2067	2327	2268	2085	2191	2263	2142	2037	2199	2047	2235	2079	2118	2090	2117	2195	2147	2002	2056	2114		2800.46	4633.08	4032.59	6563.62	4818.36	6096.93	5807.7	4881.19	3610.19	4735.53	5620.36	3807.04	4753.37	4663.94	4119.39	4206.51	3911.87
2020-06-16 10:55:01	2020-06-16	1900-01-01 10:55:00	21.23	73.55	2090	2014	2113	2247	2100	2137	2056	2067	2326	2267	2084	2189	2263	2140	2037	2199	2047	2234	2079	2118	2089	2117	2194	2146	2001	1973	2114		2798.25	4627.13	4032.59	6559.85	4815.3	6096.93	5807.7	4881.19	3607.68	4732.45	5616.99	3801.73	4753.37	4657.75	4119.39	4206.51	3911.87
2020-06-16 11:00:01	2020-06-16	1900-01-01 11:00:00	21.29	74.42	2089	2013	2113	2247	2100	2137	2056	2066	2326	2267	2083	2189	2262	2140	2036	2198	2046	2233	2079	2118	2088	2117	2194	2146	2001	2078	2114		2796.05	4624.16	4032.59	6559.85	4815.3	6096.93	5807.7	4878.13	3607.68	4732.45	5613.63	3801.73	4750.35	4657.75	4116.7	4203.68	3909.15
2020-06-16 11:05:01	2020-06-16	1900-01-01 11:05:00	21.64	72.87	2088	2013	2112	2245	2100	2136	2056	2066	2326	2266	2082	2188	2262	2140	2035	2198	2046	2233	2079	2117	2088	2117	2194	2145	2001	2203	2114		2793.84	4624.16	4029.85	6552.3	4815.3	6093.29	5807.7	4878.13	3607.68	4729.36	5610.26	3799.08	4750.35	4657.75	4114.02	4203.68	3909.15
2020-06-16 11:10:01	2020-06-16	1900-01-01 11:10:00	21.91	72.18	2086	2012	2112	2244	2099	2136	2056	2066	2325	2266	2080	2186	2261	2140	2035	2197	2047	2233	2079	2116	2087	2117	2192	2144	2000	2205	2114		2789.43	4621.18	4029.85	6548.53	4812.23	6093.29	5807.7	4878.13	3605.18	4729.36	5603.54	3793.77	4747.33	4657.75	4114.02	4200.84	3911.87
2020-06-16 11:15:01	2020-06-16	1900-01-01 11:15:00	21.81	71.9	2084	2009	2110	2243	2099	2137	2056	2064	2324	2264	2079	2186	2260	2138	2034	2196	2047	2233	2079	2115	2086	2117	2191	2142	1999	2205	2114		2785.03	4612.27	4024.37	6544.76	4812.23	6096.93	5807.7	4872	3602.68	4723.19	5600.18	3793.77	4744.31	4651.57	4111.33	4198.01	3911.87
2020-06-16 11:20:01	2020-06-16	1900-01-01 11:20:00	21.57	72.9	2083	2008	2109	2243	2099	2137	2056	2063	2323	2263	2079	2185	2259	2138	2033	2196	2045	2233	2079	2115	2086	2117	2190	2141	1997	2123	2114		2782.83	4609.3	4021.63	6544.76	4812.23	6096.93	5807.7	4868.94	3600.18	4720.11	5600.18	3791.12	4741.3	4651.57	4108.65	4198.01	3906.43
2020-06-16 11:25:01	2020-06-16	1900-01-01 11:25:00	21.46	73.5	2082	2007	2109	2243	2099	2137	2056	2064	2322	2262	2078	2185	2259	2137	2032	2195	2045	2233	2079	2114	2085	2117	2190	2141	1997	2084	2114		2780.63	4606.34	4021.63	6544.76	4812.23	6096.93	5807.7	4872	3597.68	4717.03	5596.82	3791.12	4741.3	4648.48	4105.97	4195.18	3906.43
2020-06-16 11:30:01	2020-06-16	1900-01-01 11:30:00	21.46	73.55	2082	2006	2109	2243	2100	2137	2056	2063	2322	2262	2079	2185	2259	2137	2032	2195	2045	2233	2079	2114	2085	2117	2190	2141	1997	2151	2114		2780.63	4603.37	4021.63	6544.76	4815.3	6096.93	5807.7	4868.94	3597.68	4717.03	5600.18	3791.12	4741.3	4648.48	4105.97	4195.18	3906.43
2020-06-16 11:35:01	2020-06-16	1900-01-01 11:35:00	21.62	72.46	2081	2006	2109	2243	2100	2137	2055	2063	2322	2262	2078	2185	2259	2137	2032	2195	2045	2233	2079	2114	2085	2117	2190	2141	1997	2202	2114		2778.44	4603.37	4021.63	6544.76	4815.3	6096.93	5804.15	4868.94	3597.68	4717.03	5596.82	3791.12	4741.3	4648.48	4105.97	4195.18	3906.43
2020-06-16 11:40:01	2020-06-16	1900-01-01 11:40:00	21.63	74.06	2081	2006	2109	2243	2100	2137	2055	2063	2322	2261	2078	2185	2259	2137	2032	2195	2045	2233	2079	2114	2085	2117	2190	2141	1996	2200	2114		2778.44	4603.37	4021.63	6544.76	4815.3	6096.93	5804.15	4868.94	3597.68	4713.95	5596.82	3791.12	4741.3	4648.48	4105.97	4195.18	3906.43
2020-06-16 11:45:01	2020-06-16	1900-01-01 11:45:00	21.8	72.24	2081	2006	2109	2243	2101	2137	2055	2063	2322	2261	2078	2185	2259	2137	2031	2195	2045	2233	2079	2114	2085	2117	2190	2141	1996	2193	2114		2778.44	4603.37	4021.63	6544.76	4818.36	6096.93	5804.15	4868.94	3597.68	4713.95	5596.82	3791.12	4741.3	4648.48	4103.29	4195.18	3906.43
2020-06-16 11:50:01	2020-06-16	1900-01-01 11:50:00	21.92	73.83	2080	2005	2109	2243	2101	2137	2055	2063	2322	2261	2078	2185	2259	2137	2031	2195	2045	2233	2079	2113	2085	2117	2190	2140	1996	2202	2114		2776.24	4600.41	4021.63	6544.76	4818.36	6096.93	5804.15	4868.94	3597.68	4713.95	5596.82	3791.12	4741.3	4648.48	4103.29	4195.18	3906.43
2020-06-16 11:55:01	2020-06-16	1900-01-01 11:55:00	22.16	73	2079	2005	2110	2243	2101	2137	2056	2063	2322	2261	2078	2185	2259	2137	2031	2195	2045	2233	2079	2113	2085	2117	2190	2140	1996	2202	2114		2774.04	4600.41	4024.37	6544.76	4818.36	6096.93	5807.7	4868.94	3597.68	4713.95	5596.82	3791.12	4741.3	4648.48	4103.29	4195.18	3906.43
2020-06-16 12:00:01	2020-06-16	1900-01-01 12:00:00	22.08	72.28	2079	2005	2109	2243	2102	2137	2056	2063	2322	2261	2078	2185	2259	2137	2031	2195	2045	2233	2079	2113	2084	2117	2190	2140	1996	2202	2118		2774.04	4600.41	4021.63	6544.76	4821.43	6096.93	5807.7	4868.94	3597.68	4713.95	5596.82	3791.12	4741.3	4648.48	4103.29	4195.18	3906.43
2020-06-16 12:05:01	2020-06-16	1900-01-01 12:05:00	21.9	71.38	2078	2004	2109	2243	2102	2137	2056	2063	2322	2261	2078	2185	2259	2136	2031	2195	2045	2233	2079	2113	2084	2117	2190	2140	1996	2202	2118		2771.85	4597.44	4021.63	6544.76	4821.43	6096.93	5807.7	4868.94	3597.68	4713.95	5596.82	3791.12	4741.3	4645.39	4103.29	4195.18	3906.43
2020-06-16 12:10:01	2020-06-16	1900-01-01 12:10:00	21.94	71.23	2078	2004	2109	2243	2102	2137	2056	2063	2322	2260	2078	2185	2258	2136	2030	2195	2045	2233	2079	2113	2084	2117	2189	2139	1996	2202	2118		2771.85	4597.44	4021.63	6544.76	4821.43	6096.93	5807.7	4868.94	3597.68	4710.87	5596.82	3791.12	4738.28	4645.39	4100.61	4195.18	3906.43
2020-06-16 12:15:01	2020-06-16	1900-01-01 12:15:00	21.79	71.47	2077	2004	2110	2243	2102	2137	2056	2064	2322	2260	2078	2185	2259	2136	2030	2194	2046	2233	2079	2112	2084	2117	2189	2139	1997	2198	2118		2769.66	4597.44	4024.37	6544.76	4821.43	6096.93	5807.7	4872	3597.68	4710.87	5596.82	3791.12	4741.3	4645.39	4100.61	4192.35	3909.15
2020-06-16 12:20:01	2020-06-16	1900-01-01 12:20:00	21.72	71.52	2077	2004	2110	2243	2102	2138	2056	2064	2322	2260	2079	2185	2259	2136	2030	2194	2046	2233	2079	2112	2084	2117	2189	2138	1997	2196	2118		2769.66	4597.44	4024.37	6544.76	4821.43	6100.56	5807.7	4872	3597.68	4710.87	5600.18	3791.12	4741.3	4645.39	4100.61	4192.35	3909.15
2020-06-16 12:25:01	2020-06-16	1900-01-01 12:25:00	21.7	73.12	2077	2004	2110	2244	2102	2138	2056	2064	2322	2260	2079	2185	2259	2136	2029	2194	2045	2233	2079	2112	2084	2117	2188	2138	1997	2024	2118		2769.66	4597.44	4024.37	6548.53	4821.43	6100.56	5807.7	4872	3597.68	4710.87	5600.18	3791.12	4741.3	4645.39	4097.93	4192.35	3906.43
2020-06-16 12:30:01	2020-06-16	1900-01-01 12:30:00	21.67	74.66	2077	2004	2110	2244	2103	2138	2056	2064	2322	2260	2079	2186	2259	2136	2029	2194	2045	2233	2079	2112	2084	2117	2188	2138	1997	1852	2118		2769.66	4597.44	4024.37	6548.53	4824.5	6100.56	5807.7	4872	3597.68	4710.87	5600.18	3793.77	4741.3	4645.39	4097.93	4192.35	3906.43
2020-06-16 12:35:01	2020-06-16	1900-01-01 12:35:00	21.66	75.15	2076	2003	2110	2246	2104	2139	2056	2064	2322	2260	2079	2186	2259	2136	2029	2195	2045	2233	2079	2112	2084	2117	2188	2138	1997	1819	2118		2767.47	4594.48	4024.37	6556.08	4827.57	6104.2	5807.7	4872	3597.68	4710.87	5600.18	3793.77	4741.3	4645.39	4097.93	4195.18	3906.43
2020-06-16 12:40:01	2020-06-16	1900-01-01 12:40:00	21.65	73.63	2076	2003	2110	2246	2105	2139	2056	2064	2322	2260	2079	2186	2259	2136	2030	2196	2045	2233	2079	2112	2084	2118	2189	2138	1999	1813	2118		2767.47	4594.48	4024.37	6556.08	4830.65	6104.2	5807.7	4872	3597.68	4710.87	5600.18	3793.77	4741.3	4645.39	4100.61	4198.01	3906.43
2020-06-16 12:45:01	2020-06-16	1900-01-01 12:45:00	21.6	74.55	2076	2003	2110	2247	2105	2139	2056	2064	2322	2260	2079	2186	2259	2136	2030	2196	2045	2233	2079	2112	2084	2118	2189	2139	1999	1815	2118		2767.47	4594.48	4024.37	6559.85	4830.65	6104.2	5807.7	4872	3597.68	4710.87	5600.18	3793.77	4741.3	4645.39	4100.61	4198.01	3906.43
2020-06-16 12:50:01	2020-06-16	1900-01-01 12:50:00	21.65	74.03	2076	2003	2110	2248	2105	2140	2056	2064	2322	2260	2080	2186	2259	2136	2030	2196	2045	2233	2079	2112	2084	2118	2189	2138	1999	1783	2118		2767.47	4594.48	4024.37	6563.62	4830.65	6107.84	5807.7	4872	3597.68	4710.87	5603.54	3793.77	4741.3	4645.39	4100.61	4198.01	3906.43
2020-06-16 12:55:01	2020-06-16	1900-01-01 12:55:00	21.73	73.02	2076	2003	2110	2249	2106	2140	2056	2065	2322	2260	2080	2186	2259	2136	2030	2197	2045	2233	2079	2112	2084	2117	2189	2138	2000	1852	2118		2767.47	4594.48	4024.37	6567.4	4833.72	6107.84	5807.7	4875.06	3597.68	4710.87	5603.54	3793.77	4741.3	4645.39	4100.61	4200.84	3906.43
2020-06-16 13:00:01	2020-06-16	1900-01-01 13:00:00	21.71	71.99	2076	2003	2110	2249	2106	2140	2056	2065	2322	2260	2081	2187	2259	2136	2031	2197	2045	2233	2079	2112	2084	2117	2190	2138	2000	1845	2118		2767.47	4594.48	4024.37	6567.4	4833.72	6107.84	5807.7	4875.06	3597.68	4710.87	5606.9	3796.43	4741.3	4645.39	4103.29	4200.84	3906.43
2020-06-16 13:05:01	2020-06-16	1900-01-01 13:05:00	21.74	74.26	2076	2003	2110	2249	2107	2140	2056	2065	2322	2260	2081	2187	2259	2136	2031	2197	2045	2233	2079	2112	2084	2117	2190	2138	2000	1841	2118		2767.47	4594.48	4024.37	6567.4	4836.8	6107.84	5807.7	4875.06	3597.68	4710.87	5606.9	3796.43	4741.3	4645.39	4103.29	4200.84	3906.43
2020-06-16 13:10:01	2020-06-16	1900-01-01 13:10:00	21.77	74.34	2076	2003	2110	2250	2107	2140	2056	2065	2322	2260	2081	2187	2259	2136	2031	2197	2045	2233	2079	2112	2084	2117	2190	2138	2001	1889	2118		2767.47	4594.48	4024.37	6571.18	4836.8	6107.84	5807.7	4875.06	3597.68	4710.87	5606.9	3796.43	4741.3	4645.39	4103.29	4200.84	3906.43
2020-06-16 13:15:01	2020-06-16	1900-01-01 13:15:00	21.85	74.09	2076	2003	2110	2250	2107	2140	2056	2065	2323	2260	2082	2187	2259	2136	2031	2198	2045	2233	2079	2112	2084	2117	2190	2138	2001	1893	2118		2767.47	4594.48	4024.37	6571.18	4836.8	6107.84	5807.7	4875.06	3600.18	4710.87	5610.26	3796.43	4741.3	4645.39	4103.29	4203.68	3906.43
2020-06-16 13:20:01	2020-06-16	1900-01-01 13:20:00	21.89	72.81	2076	2003	2110	2251	2107	2140	2056	2066	2323	2260	2082	2188	2259	2136	2031	2198	2045	2233	2079	2112	2084	2118	2190	2138	2001	1848	2118		2767.47	4594.48	4024.37	6574.96	4836.8	6107.84	5807.7	4878.13	3600.18	4710.87	5610.26	3799.08	4741.3	4645.39	4103.29	4203.68	3906.43
2020-06-16 13:25:01	2020-06-16	1900-01-01 13:25:00	21.82	72.75	2076	2004	2104	2251	2108	2141	2056	2066	2323	2260	2082	2188	2259	2136	2032	2198	2045	2233	2079	2112	2084	2118	2190	2138	2001	1755	2118		2767.47	4597.44	4007.97	6574.96	4839.87	6111.48	5807.7	4878.13	3600.18	4710.87	5610.26	3799.08	4741.3	4645.39	4105.97	4203.68	3906.43
2020-06-16 13:30:01	2020-06-16	1900-01-01 13:30:00	21.89	74.47	2076	2004	2102	2251	2108	2141	2056	2066	2323	2260	2083	2188	2259	2136	2032	2198	2045	2233	2079	2112	2084	2117	2190	2138	2002	1809	2118		2767.47	4597.44	4002.51	6574.96	4839.87	6111.48	5807.7	4878.13	3600.18	4710.87	5613.63	3799.08	4741.3	4645.39	4105.97	4203.68	3906.43
2020-06-16 13:35:01	2020-06-16	1900-01-01 13:35:00	22	72.57	2076	2004	2102	2251	2108	2141	2056	2066	2323	2261	2083	2188	2259	2137	2032	2199	2045	2233	2079	2112	2084	2117	2190	2138	2002	2120	2118		2767.47	4597.44	4002.51	6574.96	4839.87	6111.48	5807.7	4878.13	3600.18	4713.95	5613.63	3799.08	4741.3	4648.48	4105.97	4206.51	3906.43
2020-06-16 13:40:01	2020-06-16	1900-01-01 13:40:00	22.33	74.38	2076	2004	2101	2251	2108	2144	2056	2066	2323	2261	2083	2188	2259	2137	2032	2198	2045	2233	2079	2112	2084	2117	2190	2138	2001	2204	2118		2767.47	4597.44	3999.79	6574.96	4839.87	6122.41	5807.7	4878.13	3600.18	4713.95	5613.63	3799.08	4741.3	4648.48	4105.97	4203.68	3906.43
2020-06-16 13:45:01	2020-06-16	1900-01-01 13:45:00	22.65	73.34	2076	2004	2101	2251	2108	2144	2056	2066	2323	2261	2083	2188	2259	2137	2032	2198	2045	2233	2079	2112	2083	2117	2190	2138	2001	2204	2118		2767.47	4597.44	3999.79	6574.96	4839.87	6122.41	5807.7	4878.13	3600.18	4713.95	5613.63	3799.08	4741.3	4648.48	4105.97	4203.68	3906.43
2020-06-16 13:50:01	2020-06-16	1900-01-01 13:50:00	22.58	71.66	2076	2004	2101	2251	2107	2144	2056	2066	2322	2261	2083	2188	2259	2137	2031	2198	2045	2233	2079	2112	2083	2117	2190	2138	2000	2204	2118		2767.47	4597.44	3999.79	6574.96	4836.8	6122.41	5807.7	4878.13	3597.68	4713.95	5613.63	3799.08	4741.3	4648.48	4103.29	4203.68	3906.43
2020-06-16 13:55:01	2020-06-16	1900-01-01 13:55:00	22.58	72.54	2075	2004	2101	2251	2107	2144	2057	2066	2322	2261	2083	2188	2259	2137	2031	2197	2045	2232	2079	2112	2083	2117	2190	2138	1999	2204	2118		2765.28	4597.44	3999.79	6574.96	4836.8	6122.41	5811.25	4878.13	3597.68	4713.95	5613.63	3799.08	4741.3	4648.48	4103.29	4200.84	3906.43
2020-06-16 14:00:01	2020-06-16	1900-01-01 14:00:00	22.45	70.71	2074	2004	2101	2251	2107	2144	2058	2066	2322	2261	2083	2188	2259	2137	2031	2197	2045	2232	2079	2112	2084	2117	2189	2138	1999	2204	2118		2763.09	4597.44	3999.79	6574.96	4836.8	6122.41	5814.8	4878.13	3597.68	4713.95	5613.63	3799.08	4741.3	4648.48	4103.29	4200.84	3906.43
2020-06-16 14:05:01	2020-06-16	1900-01-01 14:05:00	22.39	70.35	2074	2004	2101	2251	2106	2144	2058	2066	2322	2261	2083	2188	2259	2137	2031	2197	2045	2232	2079	2112	2084	2117	2189	2138	1999	2204	2118		2763.09	4597.44	3999.79	6574.96	4833.72	6122.41	5814.8	4878.13	3597.68	4713.95	5613.63	3799.08	4741.3	4648.48	4103.29	4200.84	3906.43
2020-06-16 14:10:01	2020-06-16	1900-01-01 14:10:00	22.45	70.96	2074	2004	2101	2251	2106	2144	2058	2066	2322	2261	2082	2188	2259	2136	2031	2196	2045	2232	2079	2112	2084	2117	2189	2138	1998	2204	2118		2763.09	4597.44	3999.79	6574.96	4833.72	6122.41	5814.8	4878.13	3597.68	4713.95	5610.26	3799.08	4741.3	4645.39	4103.29	4198.01	3906.43
2020-06-16 14:15:01	2020-06-16	1900-01-01 14:15:00	22.78	71.71	2073	2004	2101	2251	2106	2143	2058	2065	2322	2261	2082	2187	2259	2136	2030	2196	2045	2232	2079	2112	2083	2117	2188	2137	1997	2204	2118		2760.9	4597.44	3999.79	6574.96	4833.72	6118.77	5814.8	4875.06	3597.68	4713.95	5610.26	3796.43	4741.3	4645.39	4100.61	4198.01	3906.43
2020-06-16 14:20:01	2020-06-16	1900-01-01 14:20:00	22.75	70.07	2072	2004	2101	2251	2106	2143	2058	2065	2322	2261	2081	2187	2259	2135	2029	2196	2045	2232	2079	2112	2083	2117	2188	2137	1997	2204	2118		2758.71	4597.44	3999.79	6574.96	4833.72	6118.77	5814.8	4875.06	3597.68	4713.95	5606.9	3796.43	4741.3	4642.31	4097.93	4198.01	3906.43
2020-06-16 14:25:01	2020-06-16	1900-01-01 14:25:00	22.58	70.72	2072	2004	2101	2251	2106	2143	2058	2065	2322	2261	2081	2187	2259	2135	2029	2195	2045	2232	2079	2112	2083	2117	2188	2137	1997	2202	2118		2758.71	4597.44	3999.79	6574.96	4833.72	6118.77	5814.8	4875.06	3597.68	4713.95	5606.9	3796.43	4741.3	4642.31	4097.93	4195.18	3906.43
2020-06-16 14:30:01	2020-06-16	1900-01-01 14:30:00	22.58	72.03	2072	2004	2101	2251	2106	2143	2058	2065	2322	2261	2081	2187	2259	2135	2028	2195	2045	2232	2079	2112	2083	2117	2187	2137	1997	2202	2118		2758.71	4597.44	3999.79	6574.96	4833.72	6118.77	5814.8	4875.06	3597.68	4713.95	5606.9	3796.43	4741.3	4642.31	4095.26	4195.18	3906.43
2020-06-16 14:35:01	2020-06-16	1900-01-01 14:35:00	22.78	74.17	2072	2004	2101	2251	2106	2143	2058	2065	2322	2261	2081	2187	2259	2134	2028	2196	2045	2231	2079	2112	2083	2117	2187	2137	1997	2202	2119		2758.71	4597.44	3999.79	6574.96	4833.72	6118.77	5814.8	4875.06	3597.68	4713.95	5606.9	3796.43	4741.3	4639.22	4095.26	4198.01	3906.43
2020-06-16 14:40:01	2020-06-16	1900-01-01 14:40:00	22.74	74.38	2070	2003	2100	2251	2107	2143	2060	2065	2322	2260	2081	2187	2259	2134	2028	2196	2045	2229	2079	2112	2083	2117	2187	2137	1997	2201	2120		2754.34	4594.48	3997.06	6574.96	4836.8	6118.77	5821.91	4875.06	3597.68	4710.87	5606.9	3796.43	4741.3	4639.22	4095.26	4198.01	3906.43
2020-06-16 14:45:01	2020-06-16	1900-01-01 14:45:00	22.59	74.32	2068	2002	2097	2251	2108	2143	2063	2065	2322	2260	2081	2188	2259	2134	2029	2196	2045	2228	2079	2112	2083	2117	2187	2137	1997	2201	2121		2749.98	4591.52	3988.89	6574.96	4839.87	6118.77	5832.58	4875.06	3597.68	4710.87	5606.9	3799.08	4741.3	4639.22	4097.93	4198.01	3906.43
2020-06-16 14:50:01	2020-06-16	1900-01-01 14:50:00	22.33	76.86	2068	2002	2097	2251	2108	2143	2063	2065	2322	2260	2081	2188	2259	2135	2029	2197	2045	2228	2079	2112	2083	2118	2187	2137	1996	2189	2123		2749.98	4591.52	3988.89	6574.96	4839.87	6118.77	5832.58	4875.06	3597.68	4710.87	5606.9	3799.08	4741.3	4642.31	4097.93	4200.84	3906.43
2020-06-16 14:55:01	2020-06-16	1900-01-01 14:55:00	22.11	77.69	2068	2002	2097	2251	2108	2143	2063	2065	2323	2260	2081	2188	2260	2135	2030	2197	2045	2228	2079	2112	2083	2118	2188	2137	1997	2037	2123		2749.98	4591.52	3988.89	6574.96	4839.87	6118.77	5832.58	4875.06	3600.18	4710.87	5606.9	3799.08	4744.31	4642.31	4100.61	4200.84	3906.43
2020-06-16 15:00:01	2020-06-16	1900-01-01 15:00:00	22.23	77.27	2068	2002	2097	2251	2109	2143	2063	2065	2323	2260	2082	2188	2260	2135	2030	2198	2045	2228	2079	2112	2083	2117	2188	2137	1998	2184	2123		2749.98	4591.52	3988.89	6574.96	4842.95	6118.77	5832.58	4875.06	3600.18	4710.87	5610.26	3799.08	4744.31	4642.31	4100.61	4203.68	3906.43
2020-06-16 15:05:01	2020-06-16	1900-01-01 15:05:00	22.3	75.91	2069	2002	2097	2252	2109	2143	2063	2066	2323	2260	2082	2188	2259	2135	2031	2199	2045	2228	2079	2112	2083	2117	2189	2137	1999	2204	2123		2752.16	4591.52	3988.89	6578.74	4842.95	6118.77	5832.58	4878.13	3600.18	4710.87	5610.26	3799.08	4741.3	4642.31	4103.29	4206.51	3906.43
2020-06-16 15:10:01	2020-06-16	1900-01-01 15:10:00	22.26	76.52	2069	2002	2097	2252	2110	2143	2064	2066	2323	2260	2082	2188	2260	2136	2031	2199	2045	2228	2079	2112	2083	2118	2189	2137	1999	2203	2123		2752.16	4591.52	3988.89	6578.74	4846.03	6118.77	5836.14	4878.13	3600.18	4710.87	5610.26	3799.08	4744.31	4645.39	4103.29	4206.51	3906.43
2020-06-16 15:15:01	2020-06-16	1900-01-01 15:15:00	22.34	75.72	2069	2002	2097	2252	2110	2143	2063	2066	2323	2260	2083	2188	2260	2136	2032	2199	2045	2228	2079	2112	2083	2117	2189	2137	1999	2204	2123		2752.16	4591.52	3988.89	6578.74	4846.03	6118.77	5832.58	4878.13	3600.18	4710.87	5613.63	3799.08	4744.31	4645.39	4105.97	4206.51	3906.43
2020-06-16 15:20:01	2020-06-16	1900-01-01 15:20:00	22.61	76.32	2069	2002	2096	2253	2110	2143	2063	2066	2323	2260	2083	2188	2259	2136	2032	2199	2045	2228	2079	2112	2083	2117	2190	2136	1999	2205	2123		2752.16	4591.52	3986.17	6582.52	4846.03	6118.77	5832.58	4878.13	3600.18	4710.87	5613.63	3799.08	4741.3	4645.39	4105.97	4206.51	3906.43
2020-06-16 15:25:01	2020-06-16	1900-01-01 15:25:00	23	74.48	2069	2003	2097	2253	2110	2143	2063	2066	2323	2260	2082	2188	2260	2135	2032	2199	2045	2228	2079	2112	2083	2117	2190	2136	1999	2204	2123		2752.16	4594.48	3988.89	6582.52	4846.03	6118.77	5832.58	4878.13	3600.18	4710.87	5610.26	3799.08	4744.31	4642.31	4105.97	4206.51	3906.43
2020-06-16 15:30:01	2020-06-16	1900-01-01 15:30:00	23.17	72.91	2069	2003	2097	2253	2109	2143	2064	2066	2323	2261	2082	2188	2260	2135	2032	2198	2045	2228	2079	2112	2083	2117	2190	2136	1998	2203	2125		2752.16	4594.48	3988.89	6582.52	4842.95	6118.77	5836.14	4878.13	3600.18	4713.95	5610.26	3799.08	4744.31	4642.31	4105.97	4203.68	3906.43
2020-06-16 15:35:01	2020-06-16	1900-01-01 15:35:00	23.02	70.91	2069	2003	2097	2253	2108	2143	2064	2066	2323	2261	2082	2188	2260	2135	2031	2197	2045	2229	2079	2112	2083	2117	2189	2136	1997	2203	2125		2752.16	4594.48	3988.89	6582.52	4839.87	6118.77	5836.14	4878.13	3600.18	4713.95	5610.26	3799.08	4744.31	4642.31	4103.29	4200.84	3906.43
2020-06-16 15:40:01	2020-06-16	1900-01-01 15:40:00	22.91	72.14	2068	2003	2097	2253	2108	2143	2064	2066	2322	2261	2082	2188	2260	2134	2030	2196	2045	2229	2079	2112	2083	2117	2189	2136	1997	2203	2125		2749.98	4594.48	3988.89	6582.52	4839.87	6118.77	5836.14	4878.13	3597.68	4713.95	5610.26	3799.08	4744.31	4639.22	4100.61	4198.01	3906.43
2020-06-16 15:45:01	2020-06-16	1900-01-01 15:45:00	22.76	72.66	2067	2003	2097	2253	2108	2143	2064	2066	2322	2261	2082	2188	2260	2134	2030	2196	2045	2229	2079	2112	2083	2117	2188	2136	1996	2202	2125		2747.79	4594.48	3988.89	6582.52	4839.87	6118.77	5836.14	4878.13	3597.68	4713.95	5610.26	3799.08	4744.31	4639.22	4100.61	4198.01	3906.43
2020-06-16 15:50:01	2020-06-16	1900-01-01 15:50:00	22.61	72.76	2067	2003	2097	2253	2109	2143	2064	2065	2323	2261	2082	2188	2260	2134	2029	2196	2045	2229	2079	2112	2083	2117	2188	2136	1991	2176	2126		2747.79	4594.48	3988.89	6582.52	4842.95	6118.77	5836.14	4875.06	3600.18	4713.95	5610.26	3799.08	4744.31	4639.22	4097.93	4198.01	3906.43
2020-06-16 15:55:01	2020-06-16	1900-01-01 15:55:00	22.44	73.81	2067	2003	2097	2253	2109	2143	2064	2065	2323	2261	2082	2188	2261	2134	2029	2197	2045	2228	2079	2112	2083	2118	2188	2136	1990	2170	2126		2747.79	4594.48	3988.89	6582.52	4842.95	6118.77	5836.14	4875.06	3600.18	4713.95	5610.26	3799.08	4747.33	4639.22	4097.93	4200.84	3906.43
2020-06-16 16:00:01	2020-06-16	1900-01-01 16:00:00	22.25	74.91	2067	2003	2097	2253	2109	2143	2064	2065	2323	2261	2083	2188	2261	2134	2030	2197	2045	2228	2079	2112	2083	2118	2188	2137	1991	2049	2126		2747.79	4594.48	3988.89	6582.52	4842.95	6118.77	5836.14	4875.06	3600.18	4713.95	5613.63	3799.08	4747.33	4639.22	4100.61	4200.84	3906.43
2020-06-16 16:05:01	2020-06-16	1900-01-01 16:05:00	22.09	75.67	2067	2003	2097	2253	2110	2145	2067	2066	2323	2261	2083	2188	2261	2134	2030	2198	2045	2228	2079	2112	2084	2118	2188	2137	1991	1918	2126		2747.79	4594.48	3988.89	6582.52	4846.03	6126.06	5846.83	4878.13	3600.18	4713.95	5613.63	3799.08	4747.33	4639.22	4100.61	4203.68	3906.43
2020-06-16 16:10:01	2020-06-16	1900-01-01 16:10:00	21.93	75.88	2067	2003	2097	2253	2110	2145	2068	2066	2323	2261	2083	2188	2261	2134	2031	2199	2045	2229	2079	2112	2084	2118	2190	2137	1992	2016	2126		2747.79	4594.48	3988.89	6582.52	4846.03	6126.06	5850.4	4878.13	3600.18	4713.95	5613.63	3799.08	4747.33	4639.22	4103.29	4206.51	3906.43
2020-06-16 16:15:01	2020-06-16	1900-01-01 16:15:00	21.86	75.68	2067	2003	2097	2254	2111	2146	2069	2067	2323	2261	2083	2188	2261	2135	2032	2200	2045	2228	2079	2112	2084	2118	2190	2137	1993	2003	2126		2747.79	4594.48	3988.89	6586.3	4849.11	6129.71	5853.96	4881.19	3600.18	4713.95	5613.63	3799.08	4747.33	4642.31	4105.97	4209.35	3906.43
2020-06-16 16:20:01	2020-06-16	1900-01-01 16:20:00	22.19	75.56	2068	2004	2098	2255	2111	2147	2069	2067	2323	2261	2084	2188	2261	2135	2033	2200	2045	2228	2079	2112	2084	2117	2191	2136	1993	2196	2126		2749.98	4597.44	3991.61	6590.09	4849.11	6133.36	5853.96	4881.19	3600.18	4713.95	5616.99	3799.08	4747.33	4642.31	4108.65	4209.35	3906.43
2020-06-16 16:25:01	2020-06-16	1900-01-01 16:25:00	22.67	74.49	2068	2004	2100	2256	2111	2146	2068	2067	2323	2261	2084	2188	2261	2135	2033	2200	2045	2229	2079	2112	2083	2117	2192	2136	1993	2205	2125		2749.98	4597.44	3997.06	6593.88	4849.11	6129.71	5850.4	4881.19	3600.18	4713.95	5616.99	3799.08	4747.33	4642.31	4108.65	4209.35	3906.43
2020-06-16 16:30:01	2020-06-16	1900-01-01 16:30:00	22.99	74.65	2068	2004	2099	2256	2111	2146	2068	2067	2323	2261	2084	2188	2262	2135	2032	2199	2045	2229	2079	2112	2083	2117	2191	2136	1993	2204	2125		2749.98	4597.44	3994.34	6593.88	4849.11	6129.71	5850.4	4881.19	3600.18	4713.95	5616.99	3799.08	4750.35	4642.31	4105.97	4206.51	3906.43
2020-06-16 16:35:01	2020-06-16	1900-01-01 16:35:00	23.05	74.01	2068	2004	2099	2256	2110	2146	2068	2067	2322	2261	2084	2188	2262	2135	2032	2198	2046	2229	2079	2112	2083	2117	2191	2136	1993	2204	2125		2749.98	4597.44	3994.34	6593.88	4846.03	6129.71	5850.4	4881.19	3597.68	4713.95	5616.99	3799.08	4750.35	4642.31	4105.97	4203.68	3909.15
2020-06-16 16:40:01	2020-06-16	1900-01-01 16:40:00	22.69	73.99	2068	2004	2099	2256	2110	2146	2068	2067	2323	2261	2084	2189	2262	2135	2031	2198	2046	2229	2079	2112	2083	2118	2191	2136	1992	2204	2126		2749.98	4597.44	3994.34	6593.88	4846.03	6129.71	5850.4	4881.19	3600.18	4713.95	5616.99	3801.73	4750.35	4642.31	4103.29	4203.68	3909.15
2020-06-16 16:45:01	2020-06-16	1900-01-01 16:45:00	22.34	75.34	2068	2004	2099	2256	2110	2146	2068	2067	2323	2261	2084	2189	2262	2135	2032	2199	2046	2230	2079	2112	2083	2118	2190	2137	1992	2204	2126		2749.98	4597.44	3994.34	6593.88	4846.03	6129.71	5850.4	4881.19	3600.18	4713.95	5616.99	3801.73	4750.35	4642.31	4105.97	4206.51	3909.15
2020-06-16 16:50:01	2020-06-16	1900-01-01 16:50:00	22.2	75.94	2068	2004	2099	2256	2111	2146	2068	2067	2323	2261	2084	2189	2262	2135	2032	2199	2046	2230	2079	2112	2084	2118	2190	2137	1992	1856	2126		2749.98	4597.44	3994.34	6593.88	4849.11	6129.71	5850.4	4881.19	3600.18	4713.95	5616.99	3801.73	4750.35	4642.31	4105.97	4206.51	3909.15
2020-06-16 16:55:01	2020-06-16	1900-01-01 16:55:00	22.11	77.64	2068	2005	2099	2256	2111	2146	2068	2067	2323	2261	2084	2189	2262	2135	2033	2200	2046	2230	2079	2112	2084	2118	2191	2137	1993	1913	2126		2749.98	4600.41	3994.34	6593.88	4849.11	6129.71	5850.4	4881.19	3600.18	4713.95	5616.99	3801.73	4750.35	4642.31	4108.65	4209.35	3909.15
2020-06-16 17:00:01	2020-06-16	1900-01-01 17:00:00	22.16	78.1	2068	2005	2099	2256	2111	2146	2068	2068	2323	2261	2085	2190	2262	2136	2034	2201	2046	2229	2079	2112	2084	2118	2191	2137	1993	2069	2126		2749.98	4600.41	3994.34	6593.88	4849.11	6129.71	5850.4	4884.26	3600.18	4713.95	5620.36	3804.39	4750.35	4645.39	4111.33	4212.18	3909.15
2020-06-16 17:05:01	2020-06-16	1900-01-01 17:05:00	22.14	75.63	2068	2005	2099	2256	2112	2146	2068	2069	2323	2262	2086	2190	2262	2136	2035	2202	2046	2229	2079	2112	2084	2118	2192	2137	1993	2103	2126		2749.98	4600.41	3994.34	6593.88	4852.19	6129.71	5850.4	4887.33	3600.18	4717.03	5623.72	3804.39	4750.35	4645.39	4114.02	4215.02	3909.15
2020-06-16 17:10:01	2020-06-16	1900-01-01 17:10:00	22.06	76.97	2069	2005	2099	2257	2112	2146	2068	2069	2323	2262	2087	2191	2262	2137	2036	2203	2046	2230	2079	2112	2085	2118	2193	2137	1994	2100	2126		2752.16	4600.41	3994.34	6597.66	4852.19	6129.71	5850.4	4887.33	3600.18	4717.03	5627.09	3807.04	4750.35	4648.48	4116.7	4217.86	3909.15
2020-06-16 17:15:01	2020-06-16	1900-01-01 17:15:00	22.02	77.07	2069	2005	2099	2257	2113	2146	2068	2070	2323	2263	2088	2191	2262	2138	2036	2203	2046	2230	2079	2112	2085	2118	2194	2137	1995	1893	2126		2752.16	4600.41	3994.34	6597.66	4855.28	6129.71	5850.4	4890.4	3600.18	4720.11	5630.46	3807.04	4750.35	4651.57	4116.7	4217.86	3909.15
2020-06-16 17:20:01	2020-06-16	1900-01-01 17:20:00	22.15	78.37	2069	2005	2099	2258	2113	2146	2068	2070	2323	2263	2088	2192	2262	2138	2037	2204	2046	2229	2079	2112	2086	2118	2195	2137	1996	2112	2126		2752.16	4600.41	3994.34	6601.45	4855.28	6129.71	5850.4	4890.4	3600.18	4720.11	5630.46	3809.7	4750.35	4651.57	4119.39	4220.7	3909.15
2020-06-16 17:25:01	2020-06-16	1900-01-01 17:25:00	22.47	77.62	2070	2005	2099	2258	2114	2147	2068	2070	2323	2264	2089	2192	2262	2138	2038	2204	2045	2229	2079	2113	2087	2117	2196	2136	1995	2186	2125		2754.34	4600.41	3994.34	6601.45	4858.36	6133.36	5850.4	4890.4	3600.18	4723.19	5633.83	3809.7	4750.35	4651.57	4122.07	4220.7	3906.43
2020-06-16 17:30:01	2020-06-16	1900-01-01 17:30:00	22.88	75.22	2070	2005	2099	2258	2114	2146	2068	2070	2323	2264	2089	2192	2262	2138	2038	2204	2045	2229	2079	2113	2087	2117	2196	2136	1996	2207	2124		2754.34	4600.41	3994.34	6601.45	4858.36	6129.71	5850.4	4890.4	3600.18	4723.19	5633.83	3809.7	4750.35	4651.57	4122.07	4220.7	3906.43
2020-06-16 17:35:01	2020-06-16	1900-01-01 17:35:00	23.18	72.74	2070	2005	2098	2258	2113	2146	2068	2070	2323	2264	2088	2192	2262	2139	2038	2203	2045	2229	2079	2113	2087	2117	2196	2135	1996	2207	2124		2754.34	4600.41	3991.61	6601.45	4855.28	6129.71	5850.4	4890.4	3600.18	4723.19	5630.46	3809.7	4750.35	4654.66	4122.07	4217.86	3906.43
2020-06-16 17:40:01	2020-06-16	1900-01-01 17:40:00	23.42	70.5	2070	2004	2098	2258	2112	2146	2068	2070	2323	2264	2088	2192	2262	2138	2036	2201	2045	2229	2079	2113	2086	2117	2195	2135	1994	2207	2124		2754.34	4597.44	3991.61	6601.45	4852.19	6129.71	5850.4	4890.4	3600.18	4723.19	5630.46	3809.7	4750.35	4651.57	4116.7	4212.18	3906.43
2020-06-16 17:45:01	2020-06-16	1900-01-01 17:45:00	23.52	70.19	2070	2005	2098	2258	2111	2146	2068	2069	2323	2264	2088	2192	2262	2137	2035	2200	2046	2229	2079	2113	2086	2117	2194	2135	1992	2207	2124		2754.34	4600.41	3991.61	6601.45	4849.11	6129.71	5850.4	4887.33	3600.18	4723.19	5630.46	3809.7	4750.35	4648.48	4114.02	4209.35	3909.15
2020-06-16 17:50:01	2020-06-16	1900-01-01 17:50:00	23.58	71.17	2070	2005	2098	2258	2110	2146	2068	2069	2323	2264	2088	2191	2262	2135	2033	2199	2046	2229	2079	2113	2085	2117	2193	2135	1991	2206	2124		2754.34	4600.41	3991.61	6601.45	4846.03	6129.71	5850.4	4887.33	3600.18	4723.19	5630.46	3807.04	4750.35	4642.31	4108.65	4206.51	3909.15
2020-06-16 17:55:01	2020-06-16	1900-01-01 17:55:00	23.48	70.92	2069	2005	2099	2258	2110	2146	2068	2068	2323	2264	2088	2191	2262	2135	2032	2198	2046	2230	2079	2113	2084	2117	2192	2136	1990	2206	2125		2752.16	4600.41	3994.34	6601.45	4846.03	6129.71	5850.4	4884.26	3600.18	4723.19	5630.46	3807.04	4750.35	4642.31	4105.97	4203.68	3909.15
2020-06-16 18:00:01	2020-06-16	1900-01-01 18:00:00	23.53	71.57	2069	2005	2099	2258	2110	2146	2068	2068	2323	2264	2088	2191	2262	2134	2031	2198	2046	2229	2079	2113	2084	2117	2191	2136	1989	2206	2125		2752.16	4600.41	3994.34	6601.45	4846.03	6129.71	5850.4	4884.26	3600.18	4723.19	5630.46	3807.04	4750.35	4639.22	4103.29	4203.68	3909.15
2020-06-16 18:05:01	2020-06-16	1900-01-01 18:05:00	23.66	70.02	2068	2005	2099	2258	2110	2146	2068	2068	2323	2264	2087	2191	2262	2134	2031	2197	2046	2229	2079	2113	2084	2117	2191	2136	1989	2205	2125		2749.98	4600.41	3994.34	6601.45	4846.03	6129.71	5850.4	4884.26	3600.18	4723.19	5627.09	3807.04	4750.35	4639.22	4103.29	4200.84	3909.15
2020-06-16 18:10:01	2020-06-16	1900-01-01 18:10:00	23.59	69.45	2068	2005	2098	2258	2110	2146	2068	2068	2323	2264	2087	2191	2262	2133	2031	2197	2046	2229	2079	2113	2083	2117	2190	2135	1988	2204	2125		2749.98	4600.41	3991.61	6601.45	4846.03	6129.71	5850.4	4884.26	3600.18	4723.19	5627.09	3807.04	4750.35	4636.14	4103.29	4200.84	3909.15
2020-06-16 18:15:01	2020-06-16	1900-01-01 18:15:00	23.67	70.62	2067	2005	2098	2258	2110	2146	2068	2068	2323	2264	2087	2191	2262	2133	2031	2196	2046	2229	2079	2113	2083	2117	2190	2134	1988	2204	2124		2747.79	4600.41	3991.61	6601.45	4846.03	6129.71	5850.4	4884.26	3600.18	4723.19	5627.09	3807.04	4750.35	4636.14	4103.29	4198.01	3909.15
2020-06-16 18:20:01	2020-06-16	1900-01-01 18:20:00	23.83	70.19	2067	2005	2098	2258	2110	2146	2068	2068	2323	2264	2087	2191	2262	2132	2031	2196	2046	2229	2079	2112	2082	2117	2189	2133	1987	2204	2124		2747.79	4600.41	3991.61	6601.45	4846.03	6129.71	5850.4	4884.26	3600.18	4723.19	5627.09	3807.04	4750.35	4633.06	4103.29	4198.01	3909.15
2020-06-16 18:25:01	2020-06-16	1900-01-01 18:25:00	23.82	70.22	2067	2005	2098	2258	2110	2146	2068	2068	2323	2263	2087	2191	2262	2132	2030	2196	2046	2229	2079	2112	2082	2117	2189	2133	1987	2203	2124		2747.79	4600.41	3991.61	6601.45	4846.03	6129.71	5850.4	4884.26	3600.18	4720.11	5627.09	3807.04	4750.35	4633.06	4100.61	4198.01	3909.15
2020-06-16 18:30:01	2020-06-16	1900-01-01 18:30:00	23.96	69.32	2066	2004	2098	2257	2109	2146	2068	2068	2323	2263	2087	2191	2262	2132	2030	2195	2046	2229	2079	2112	2081	2117	2188	2133	1987	2202	2124		2745.61	4597.44	3991.61	6597.66	4842.95	6129.71	5850.4	4884.26	3600.18	4720.11	5627.09	3807.04	4750.35	4633.06	4100.61	4195.18	3909.15
2020-06-16 18:35:01	2020-06-16	1900-01-01 18:35:00	23.85	68.66	2066	2005	2098	2257	2109	2146	2068	2068	2323	2263	2086	2191	2262	2132	2029	2195	2046	2229	2079	2112	2080	2117	2188	2132	1986	2202	2124		2745.61	4600.41	3991.61	6597.66	4842.95	6129.71	5850.4	4884.26	3600.18	4720.11	5623.72	3807.04	4750.35	4633.06	4097.93	4195.18	3909.15
2020-06-16 18:40:01	2020-06-16	1900-01-01 18:40:00	23.93	69.16	2065	2004	2098	2257	2109	2146	2068	2068	2323	2263	2086	2191	2262	2131	2029	2196	2046	2229	2079	2111	2080	2117	2187	2132	1986	2202	2124		2743.44	4597.44	3991.61	6597.66	4842.95	6129.71	5850.4	4884.26	3600.18	4720.11	5623.72	3807.04	4750.35	4629.98	4097.93	4198.01	3909.15
2020-06-16 18:45:01	2020-06-16	1900-01-01 18:45:00	23.99	70.25	2065	2004	2098	2257	2109	2146	2068	2068	2323	2263	2086	2191	2262	2131	2029	2196	2046	2229	2079	2111	2080	2117	2187	2131	1986	2201	2124		2743.44	4597.44	3991.61	6597.66	4842.95	6129.71	5850.4	4884.26	3600.18	4720.11	5623.72	3807.04	4750.35	4629.98	4097.93	4198.01	3909.15
2020-06-16 18:50:01	2020-06-16	1900-01-01 18:50:00	23.99	68.46	2065	2004	2098	2257	2109	2146	2068	2068	2323	2263	2086	2191	2262	2131	2029	2196	2046	2229	2079	2111	2080	2117	2187	2131	1985	2201	2124		2743.44	4597.44	3991.61	6597.66	4842.95	6129.71	5850.4	4884.26	3600.18	4720.11	5623.72	3807.04	4750.35	4629.98	4097.93	4198.01	3909.15
2020-06-16 18:55:01	2020-06-16	1900-01-01 18:55:00	23.9	69.01	2065	2004	2098	2257	2110	2146	2068	2068	2323	2263	2087	2191	2262	2131	2029	2196	2046	2229	2079	2111	2080	2117	2186	2131	1985	2201	2124		2743.44	4597.44	3991.61	6597.66	4846.03	6129.71	5850.4	4884.26	3600.18	4720.11	5627.09	3807.04	4750.35	4629.98	4097.93	4198.01	3909.15
2020-06-16 19:00:01	2020-06-16	1900-01-01 19:00:00	23.88	69.27	2065	2004	2098	2257	2110	2146	2068	2068	2323	2263	2087	2191	2262	2131	2029	2196	2046	2229	2079	2110	2080	2117	2186	2132	1985	2192	2124		2743.44	4597.44	3991.61	6597.66	4846.03	6129.71	5850.4	4884.26	3600.18	4720.11	5627.09	3807.04	4750.35	4629.98	4097.93	4198.01	3909.15
2020-06-16 19:05:01	2020-06-16	1900-01-01 19:05:00	23.88	67.22	2065	2004	2098	2257	2110	2146	2068	2068	2323	2263	2087	2191	2262	2131	2029	2196	2046	2230	2079	2110	2080	2117	2186	2132	1986	2191	2124		2743.44	4597.44	3991.61	6597.66	4846.03	6129.71	5850.4	4884.26	3600.18	4720.11	5627.09	3807.04	4750.35	4629.98	4097.93	4198.01	3909.15
2020-06-16 19:10:01	2020-06-16	1900-01-01 19:10:00	23.71	69.09	2065	2004	2098	2257	2110	2146	2068	2068	2323	2263	2087	2191	2262	2131	2029	2197	2046	2230	2079	2110	2080	2117	2186	2132	1985	2191	2125		2743.44	4597.44	3991.61	6597.66	4846.03	6129.71	5850.4	4884.26	3600.18	4720.11	5627.09	3807.04	4750.35	4629.98	4097.93	4200.84	3909.15
2020-06-16 19:15:01	2020-06-16	1900-01-01 19:15:00	23.81	67.95	2064	2004	2098	2257	2110	2146	2068	2068	2323	2263	2087	2191	2262	2131	2030	2197	2046	2230	2079	2110	2080	2117	2186	2132	1985	2153	2125		2741.26	4597.44	3991.61	6597.66	4846.03	6129.71	5850.4	4884.26	3600.18	4720.11	5627.09	3807.04	4750.35	4629.98	4100.61	4200.84	3909.15
2020-06-16 19:20:01	2020-06-16	1900-01-01 19:20:00	23.79	68.05	2063	2005	2098	2257	2110	2146	2068	2068	2323	2263	2087	2191	2262	2131	2030	2197	2046	2230	2079	2110	2079	2117	2186	2132	1986	2157	2125		2739.08	4600.41	3991.61	6597.66	4846.03	6129.71	5850.4	4884.26	3600.18	4720.11	5627.09	3807.04	4750.35	4629.98	4100.61	4200.84	3909.15
2020-06-16 19:25:01	2020-06-16	1900-01-01 19:25:00	23.59	69.28	2063	2005	2098	2257	2110	2146	2068	2068	2323	2263	2087	2191	2262	2132	2031	2198	2047	2230	2079	2110	2079	2118	2187	2132	1987	2134	2125		2739.08	4600.41	3991.61	6597.66	4846.03	6129.71	5850.4	4884.26	3600.18	4720.11	5627.09	3807.04	4750.35	4633.06	4103.29	4203.68	3911.87
2020-06-16 19:30:01	2020-06-16	1900-01-01 19:30:00	23.4	71.19	2063	2005	2098	2258	2111	2147	2068	2068	2323	2263	2087	2191	2262	2132	2032	2199	2047	2229	2079	2110	2080	2117	2187	2132	1987	2019	2125		2739.08	4600.41	3991.61	6601.45	4849.11	6133.36	5850.4	4884.26	3600.18	4720.11	5627.09	3807.04	4750.35	4633.06	4105.97	4206.51	3911.87
2020-06-16 19:35:01	2020-06-16	1900-01-01 19:35:00	23.34	71.93	2063	2005	2098	2258	2111	2147	2069	2068	2323	2263	2087	2191	2262	2133	2033	2199	2047	2229	2079	2110	2080	2117	2188	2132	1989	2068	2125		2739.08	4600.41	3991.61	6601.45	4849.11	6133.36	5853.96	4884.26	3600.18	4720.11	5627.09	3807.04	4750.35	4636.14	4108.65	4206.51	3911.87
2020-06-16 19:40:01	2020-06-16	1900-01-01 19:40:00	23.16	72.5	2063	2005	2099	2258	2112	2147	2069	2069	2323	2263	2088	2191	2262	2134	2034	2200	2047	2230	2079	2111	2080	2118	2189	2133	1990	2098	2126		2739.08	4600.41	3994.34	6601.45	4852.19	6133.36	5853.96	4887.33	3600.18	4720.11	5630.46	3807.04	4750.35	4639.22	4111.33	4209.35	3911.87
2020-06-16 19:45:01	2020-06-16	1900-01-01 19:45:00	22.85	72.67	2063	2005	2099	2258	2112	2147	2069	2069	2323	2264	2089	2191	2262	2135	2035	2201	2047	2230	2079	2111	2080	2118	2190	2133	1991	2105	2126		2739.08	4600.41	3994.34	6601.45	4852.19	6133.36	5853.96	4887.33	3600.18	4723.19	5633.83	3807.04	4750.35	4642.31	4114.02	4212.18	3911.87
2020-06-16 19:50:01	2020-06-16	1900-01-01 19:50:00	22.72	73.61	2063	2005	2099	2258	2113	2147	2069	2070	2323	2264	2089	2192	2262	2136	2036	2202	2047	2230	2079	2111	2081	2118	2191	2133	1992	2206	2126		2739.08	4600.41	3994.34	6601.45	4855.28	6133.36	5853.96	4890.4	3600.18	4723.19	5633.83	3809.7	4750.35	4645.39	4116.7	4215.02	3911.87
2020-06-16 19:55:01	2020-06-16	1900-01-01 19:55:00	22.61	74.68	2063	2005	2099	2259	2113	2147	2069	2070	2323	2264	2090	2192	2262	2136	2037	2203	2047	2230	2079	2111	2081	2118	2191	2133	1993	1968	2126		2739.08	4600.41	3994.34	6605.24	4855.28	6133.36	5853.96	4890.4	3600.18	4723.19	5637.2	3809.7	4750.35	4645.39	4119.39	4217.86	3911.87
2020-06-16 20:00:01	2020-06-16	1900-01-01 20:00:00	22.56	74.24	2063	2005	2099	2259	2114	2147	2069	2071	2323	2264	2090	2192	2263	2137	2037	2204	2047	2230	2079	2111	2082	2118	2192	2133	1994	2032	2126		2739.08	4600.41	3994.34	6605.24	4858.36	6133.36	5853.96	4893.47	3600.18	4723.19	5637.2	3809.7	4753.37	4648.48	4119.39	4220.7	3911.87
2020-06-16 20:05:01	2020-06-16	1900-01-01 20:05:00	22.63	75.22	2064	2005	2099	2260	2114	2147	2069	2071	2323	2264	2091	2193	2263	2138	2038	2205	2047	2230	2079	2111	2083	2118	2193	2134	1994	1917	2126		2741.26	4600.41	3994.34	6609.04	4858.36	6133.36	5853.96	4893.47	3600.18	4723.19	5640.58	3812.36	4753.37	4651.57	4122.07	4223.54	3911.87
2020-06-16 20:10:01	2020-06-16	1900-01-01 20:10:00	22.55	74.85	2065	2005	2099	2261	2114	2148	2069	2071	2323	2265	2092	2193	2265	2139	2039	2206	2047	2230	2079	2112	2084	2118	2194	2134	1997	1658	2126		2743.44	4600.41	3994.34	6612.83	4858.36	6137.01	5853.96	4893.47	3600.18	4726.28	5643.95	3812.36	4759.42	4654.66	4124.76	4226.39	3911.87
2020-06-16 20:15:01	2020-06-16	1900-01-01 20:15:00	22.33	74.36	2065	2005	2099	2261	2115	2148	2069	2072	2323	2265	2093	2194	2265	2140	2040	2207	2048	2230	2079	2112	2085	2119	2195	2135	1999	1981	2126		2743.44	4600.41	3994.34	6612.83	4861.45	6137.01	5853.96	4896.54	3600.18	4726.28	5647.33	3815.02	4759.42	4657.75	4127.45	4229.23	3914.6
2020-06-16 20:20:01	2020-06-16	1900-01-01 20:20:00	22.08	73.72	2066	2005	2099	2262	2116	2148	2069	2073	2323	2265	2093	2194	2266	2141	2041	2208	2048	2230	2080	2114	2086	2121	2196	2136	2000	1887	2126		2745.61	4600.41	3994.34	6616.63	4864.53	6137.01	5853.96	4899.61	3600.18	4726.28	5647.33	3815.02	4762.45	4660.84	4130.14	4232.08	3914.6
2020-06-16 20:25:01	2020-06-16	1900-01-01 20:25:00	21.75	73.9	2067	2005	2099	2262	2116	2148	2069	2073	2323	2266	2094	2195	2267	2142	2042	2208	2048	2230	2080	2115	2087	2123	2198	2138	2001	1634	2127		2747.79	4600.41	3994.34	6616.63	4864.53	6137.01	5853.96	4899.61	3600.18	4729.36	5650.71	3817.68	4765.47	4663.94	4132.83	4232.08	3914.6
2020-06-16 20:30:01	2020-06-16	1900-01-01 20:30:00	21.51	73.3	2068	2005	2099	2263	2117	2148	2069	2073	2323	2266	2095	2195	2267	2143	2043	2209	2048	2230	2080	2116	2088	2123	2198	2138	2002	1930	2127		2749.98	4600.41	3994.34	6620.42	4867.62	6137.01	5853.96	4899.61	3600.18	4729.36	5654.09	3817.68	4765.47	4667.03	4135.53	4234.93	3914.6
2020-06-16 20:35:01	2020-06-16	1900-01-01 20:35:00	21.29	72.84	2069	2005	2099	2264	2117	2148	2069	2073	2323	2266	2095	2196	2268	2143	2044	2210	2049	2230	2080	2117	2089	2123	2199	2139	2003	2189	2127		2752.16	4600.41	3994.34	6624.22	4867.62	6137.01	5853.96	4899.61	3600.18	4729.36	5654.09	3820.34	4768.5	4667.03	4138.22	4237.78	3917.33
2020-06-16 20:40:01	2020-06-16	1900-01-01 20:40:00	21.06	72.78	2070	2005	2099	2264	2117	2149	2069	2074	2323	2267	2096	2196	2269	2144	2045	2210	2049	2230	2080	2118	2090	2123	2199	2139	2003	2211	2127		2754.34	4600.41	3994.34	6624.22	4867.62	6140.66	5853.96	4902.69	3600.18	4732.45	5657.47	3820.34	4771.53	4670.13	4140.92	4237.78	3917.33
2020-06-16 20:45:01	2020-06-16	1900-01-01 20:45:00	20.77	73.44	2071	2006	2099	2265	2118	2150	2069	2074	2324	2267	2097	2197	2269	2144	2046	2211	2049	2230	2080	2119	2091	2125	2200	2141	2004	2197	2127		2756.53	4603.37	3994.34	6628.02	4870.71	6144.31	5853.96	4902.69	3602.68	4732.45	5660.85	3823	4771.53	4670.13	4143.61	4240.63	3917.33
2020-06-16 20:50:01	2020-06-16	1900-01-01 20:50:00	20.55	74.44	2072	2007	2099	2265	2118	2150	2069	2075	2324	2267	2097	2197	2270	2145	2047	2212	2049	2230	2080	2120	2091	2126	2201	2141	2004	2186	2128		2758.71	4606.34	3994.34	6628.02	4870.71	6144.31	5853.96	4905.76	3602.68	4732.45	5660.85	3823	4774.56	4673.23	4146.31	4243.48	3917.33
2020-06-16 20:55:02	2020-06-16	1900-01-01 20:55:00	20.33	76.03	2073	2008	2099	2266	2119	2151	2069	2075	2324	2268	2098	2198	2271	2146	2048	2213	2049	2230	2080	2121	2092	2127	2202	2144	2005	2092	2128		2760.9	4609.3	3994.34	6631.82	4873.8	6147.97	5853.96	4905.76	3602.68	4735.53	5664.23	3825.67	4777.59	4676.33	4149.01	4246.33	3917.33
2020-06-16 21:00:02	2020-06-16	1900-01-01 21:00:00	20.1	77.61	2075	2009	2099	2267	2120	2151	2070	2076	2324	2268	2099	2199	2272	2147	2049	2214	2049	2230	2080	2122	2093	2127	2203	2145	2005	2151	2128		2765.28	4612.27	3994.34	6635.62	4876.9	6147.97	5857.53	4908.84	3602.68	4735.53	5667.61	3828.33	4780.63	4679.43	4151.71	4249.18	3917.33
2020-06-16 21:05:02	2020-06-16	1900-01-01 21:05:00	19.92	78.25	2076	2010	2099	2267	2120	2152	2070	2076	2325	2269	2100	2199	2273	2147	2050	2215	2049	2230	2080	2123	2094	2128	2204	2145	2006	2153	2128		2767.47	4615.24	3994.34	6635.62	4876.9	6151.63	5857.53	4908.84	3605.18	4738.62	5671	3828.33	4783.66	4679.43	4154.41	4252.04	3917.33
2020-06-16 21:10:02	2020-06-16	1900-01-01 21:10:00	19.77	78.71	2078	2011	2099	2268	2121	2152	2071	2077	2325	2269	2100	2200	2273	2148	2051	2216	2049	2230	2080	2125	2095	2128	2205	2146	2008	2177	2128		2771.85	4618.21	3994.34	6639.43	4879.99	6151.63	5861.1	4911.92	3605.18	4738.62	5671	3831	4783.66	4682.53	4157.11	4254.89	3917.33
2020-06-16 21:15:02	2020-06-16	1900-01-01 21:15:00	19.72	79.29	2080	2012	2099	2269	2121	2153	2071	2077	2326	2270	2101	2200	2274	2149	2052	2217	2049	2230	2080	2125	2096	2129	2206	2147	2008	2160	2128		2776.24	4621.18	3994.34	6643.23	4879.99	6155.28	5861.1	4911.92	3607.68	4741.71	5674.39	3831	4786.7	4685.63	4159.82	4257.75	3917.33
2020-06-16 21:20:02	2020-06-16	1900-01-01 21:20:00	19.64	79.39	2081	2013	2099	2270	2122	2153	2073	2078	2327	2270	2102	2201	2275	2150	2053	2218	2049	2230	2080	2127	2097	2130	2207	2148	2009	2197	2128		2778.44	4624.16	3994.34	6647.04	4883.08	6155.28	5868.25	4915	3610.19	4741.71	5677.78	3833.67	4789.74	4688.74	4162.52	4260.61	3917.33
2020-06-16 21:25:02	2020-06-16	1900-01-01 21:25:00	19.5	79.78	2082	2014	2100	2271	2122	2154	2073	2078	2327	2271	2103	2202	2276	2150	2054	2219	2049	2230	2080	2128	2098	2131	2208	2150	2010	2221	2128		2780.63	4627.13	3997.06	6650.85	4883.08	6158.94	5868.25	4915	3610.19	4744.8	5681.17	3836.34	4792.77	4688.74	4165.23	4263.47	3917.33
2020-06-16 21:30:02	2020-06-16	1900-01-01 21:30:00	19.31	80.4	2083	2015	2101	2271	2123	2154	2074	2078	2327	2271	2104	2202	2277	2151	2054	2220	2049	2230	2080	2129	2098	2131	2209	2150	2011	2221	2129		2782.83	4630.11	3999.79	6650.85	4886.18	6158.94	5871.82	4915	3610.19	4744.8	5684.56	3836.34	4795.81	4691.84	4165.23	4266.33	3917.33
2020-06-16 21:35:02	2020-06-16	1900-01-01 21:35:00	19.12	81.5	2084	2017	2101	2272	2123	2155	2075	2079	2328	2271	2104	2203	2278	2151	2055	2220	2049	2230	2080	2130	2099	2132	2209	2151	2012	2222	2129		2785.03	4636.06	3999.79	6654.66	4886.18	6162.6	5875.4	4918.08	3612.69	4744.8	5684.56	3839.01	4798.85	4691.84	4167.93	4266.33	3917.33
2020-06-16 21:40:02	2020-06-16	1900-01-01 21:40:00	18.94	82.1	2086	2017	2101	2272	2124	2155	2075	2079	2328	2272	2105	2203	2279	2152	2056	2221	2049	2230	2081	2131	2100	2133	2210	2152	2012	2223	2129		2789.43	4636.06	3999.79	6654.66	4889.28	6162.6	5875.4	4918.08	3612.69	4747.9	5687.95	3839.01	4801.9	4694.95	4170.64	4269.19	3917.33
2020-06-16 21:45:02	2020-06-16	1900-01-01 21:45:00	18.83	83.2	2087	2018	2102	2273	2124	2156	2075	2080	2328	2272	2106	2204	2280	2152	2057	2222	2049	2230	2081	2132	2101	2133	2211	2153	2013	2224	2129		2791.64	4639.04	4002.51	6658.47	4889.28	6166.27	5875.4	4921.16	3612.69	4747.9	5691.34	3841.68	4804.94	4694.95	4173.35	4272.06	3917.33
2020-06-16 21:50:02	2020-06-16	1900-01-01 21:50:00	18.65	84.2	2088	2020	2103	2273	2124	2156	2076	2080	2329	2273	2106	2204	2280	2153	2057	2222	2049	2230	2081	2132	2102	2134	2212	2154	2014	2185	2129		2793.84	4645.01	4005.24	6658.47	4889.28	6166.27	5878.98	4921.16	3615.2	4750.99	5691.34	3841.68	4804.94	4698.06	4173.35	4272.06	3917.33
2020-06-16 21:55:02	2020-06-16	1900-01-01 21:55:00	18.42	85.4	2089	2020	2103	2274	2125	2156	2077	2080	2329	2273	2107	2204	2281	2153	2058	2223	2049	2230	2081	2133	2102	2134	2212	2154	2015	2075	2129		2796.05	4645.01	4005.24	6662.28	4892.38	6166.27	5882.56	4921.16	3615.2	4750.99	5694.74	3841.68	4807.98	4698.06	4176.06	4274.92	3917.33
2020-06-16 22:00:02	2020-06-16	1900-01-01 22:00:00	18.23	85.9	2090	2021	2104	2274	2125	2157	2078	2080	2329	2274	2107	2205	2282	2154	2059	2224	2049	2230	2081	2134	2103	2135	2213	2155	2015	1845	2129		2798.25	4647.99	4007.97	6662.28	4892.38	6169.93	5886.14	4921.16	3615.2	4754.09	5694.74	3844.35	4811.03	4701.17	4178.77	4277.79	3917.33
2020-06-16 22:05:02	2020-06-16	1900-01-01 22:05:00	18.09	85.9	2091	2022	2105	2275	2126	2157	2079	2081	2329	2274	2108	2205	2283	2154	2059	2225	2049	2230	2081	2135	2103	2135	2213	2156	2016	1628	2129		2800.46	4650.97	4010.7	6666.1	4895.48	6169.93	5889.72	4924.24	3615.2	4754.09	5698.14	3844.35	4814.08	4701.17	4178.77	4280.66	3917.33
2020-06-16 22:10:02	2020-06-16	1900-01-01 22:10:00	17.96	86	2092	2023	2105	2275	2126	2157	2079	2081	2330	2275	2108	2206	2283	2155	2060	2225	2049	2230	2081	2136	2104	2136	2214	2157	2017	1577	2130		2802.67	4653.96	4010.7	6666.1	4895.48	6169.93	5889.72	4924.24	3617.71	4757.18	5698.14	3847.03	4814.08	4704.28	4181.48	4280.66	3917.33
2020-06-16 22:15:02	2020-06-16	1900-01-01 22:15:00	17.88	86.5	2093	2024	2105	2275	2127	2158	2079	2081	2330	2275	2109	2206	2284	2155	2060	2226	2049	2230	2081	2136	2105	2136	2215	2158	2017	1668	2130		2804.88	4656.95	4010.7	6666.1	4898.58	6173.6	5889.72	4924.24	3617.71	4757.18	5701.53	3847.03	4817.13	4704.28	4181.48	4283.53	3917.33
2020-06-16 22:20:02	2020-06-16	1900-01-01 22:20:00	17.79	86.6	2094	2025	2105	2276	2127	2158	2080	2081	2331	2275	2110	2206	2284	2155	2061	2226	2049	2230	2081	2137	2105	2137	2215	2158	2018	1463	2130		2807.09	4659.94	4010.7	6669.91	4898.58	6173.6	5893.3	4924.24	3620.22	4757.18	5704.93	3847.03	4817.13	4704.28	4184.2	4283.53	3917.33
2020-06-16 22:25:02	2020-06-16	1900-01-01 22:25:00	17.69	87.1	2095	2026	2105	2276	2127	2158	2080	2082	2331	2276	2110	2207	2285	2156	2061	2227	2049	2230	2081	2137	2106	2137	2216	2159	2018	1729	2130		2809.3	4662.93	4010.7	6669.91	4898.58	6173.6	5893.3	4927.33	3620.22	4760.28	5704.93	3849.7	4820.18	4707.4	4184.2	4286.4	3917.33
2020-06-16 22:30:02	2020-06-16	1900-01-01 22:30:00	17.53	87.1	2096	2026	2106	2277	2128	2158	2080	2082	2331	2276	2111	2207	2286	2156	2061	2228	2049	2230	2081	2138	2106	2138	2216	2159	2019	2164	2130		2811.52	4662.93	4013.43	6673.73	4901.68	6173.6	5893.3	4927.33	3620.22	4760.28	5708.33	3849.7	4823.23	4707.4	4184.2	4289.27	3917.33
2020-06-16 22:35:02	2020-06-16	1900-01-01 22:35:00	17.3	87.2	2097	2027	2106	2277	2128	2158	2081	2082	2332	2277	2111	2207	2286	2156	2062	2228	2049	2230	2081	2139	2106	2138	2217	2160	2019	2149	2130		2813.73	4665.92	4013.43	6673.73	4901.68	6173.6	5896.89	4927.33	3622.73	4763.38	5708.33	3849.7	4823.23	4707.4	4186.91	4289.27	3917.33
2020-06-16 22:40:02	2020-06-16	1900-01-01 22:40:00	17.12	88.4	2097	2028	2106	2277	2128	2159	2081	2082	2332	2277	2112	2208	2286	2156	2062	2228	2049	2230	2081	2139	2107	2139	2217	2160	2020	2176	2130		2813.73	4668.91	4013.43	6673.73	4901.68	6177.26	5896.89	4927.33	3622.73	4763.38	5711.74	3852.38	4823.23	4707.4	4186.91	4289.27	3917.33
2020-06-16 22:45:02	2020-06-16	1900-01-01 22:45:00	16.97	88.8	2098	2028	2107	2278	2128	2159	2082	2082	2332	2277	2112	2208	2287	2157	2062	2229	2049	2230	2081	2140	2107	2139	2218	2161	2020	2219	2130		2815.95	4668.91	4016.16	6677.55	4901.68	6177.26	5900.47	4927.33	3622.73	4763.38	5711.74	3852.38	4826.28	4710.51	4186.91	4292.14	3917.33
2020-06-16 22:50:02	2020-06-16	1900-01-01 22:50:00	16.77	89.2	2098	2029	2108	2278	2129	2159	2083	2083	2332	2278	2112	2208	2288	2157	2063	2229	2049	2230	2081	2140	2108	2139	2218	2162	2021	2233	2130		2815.95	4671.9	4018.9	6677.55	4904.79	6177.26	5904.06	4930.41	3622.73	4766.48	5711.74	3852.38	4829.33	4710.51	4189.63	4292.14	3917.33
2020-06-16 22:55:02	2020-06-16	1900-01-01 22:55:00	16.63	89.9	2099	2030	2108	2278	2129	2159	2083	2083	2333	2278	2113	2209	2288	2157	2063	2230	2049	2230	2081	2140	2108	2140	2218	2162	2021	2233	2130		2818.17	4674.9	4018.9	6677.55	4904.79	6177.26	5904.06	4930.41	3625.24	4766.48	5715.14	3855.06	4829.33	4710.51	4189.63	4295.02	3917.33
2020-06-16 23:00:02	2020-06-16	1900-01-01 23:00:00	16.54	90.3	2100	2030	2109	2279	2129	2159	2083	2083	2333	2278	2113	2209	2289	2158	2063	2230	2049	2230	2081	2141	2108	2140	2219	2163	2021	2234	2131		2820.38	4674.9	4021.63	6681.37	4904.79	6177.26	5904.06	4930.41	3625.24	4766.48	5715.14	3855.06	4832.39	4713.63	4189.63	4295.02	3917.33
2020-06-16 23:05:02	2020-06-16	1900-01-01 23:05:00	16.47	90.7	2100	2031	2109	2279	2130	2160	2084	2083	2333	2279	2114	2209	2289	2158	2064	2231	2049	2230	2081	2141	2109	2140	2219	2163	2022	2234	2131		2820.38	4677.9	4021.63	6681.37	4907.89	6180.93	5907.65	4930.41	3625.24	4769.58	5718.54	3855.06	4832.39	4713.63	4192.35	4297.89	3917.33
2020-06-16 23:10:02	2020-06-16	1900-01-01 23:10:00	16.42	91.1	2101	2031	2109	2280	2130	2160	2085	2083	2333	2279	2114	2209	2290	2158	2064	2231	2049	2230	2081	2142	2109	2141	2220	2164	2022	2235	2130		2822.6	4677.9	4021.63	6685.19	4907.89	6180.93	5911.24	4930.41	3625.24	4769.58	5718.54	3855.06	4835.45	4713.63	4192.35	4297.89	3917.33
2020-06-16 23:15:02	2020-06-16	1900-01-01 23:15:00	16.37	91.2	2101	2032	2109	2280	2130	2161	2085	2084	2334	2279	2115	2210	2290	2158	2065	2232	2049	2230	2082	2142	2109	2141	2220	2165	2023	2235	2130		2822.6	4680.89	4021.63	6685.19	4907.89	6184.6	5911.24	4933.5	3627.75	4769.58	5721.95	3857.74	4835.45	4713.63	4195.07	4300.77	3917.33
2020-06-16 23:20:02	2020-06-16	1900-01-01 23:20:00	16.26	90.6	2102	2032	2110	2280	2130	2161	2085	2084	2335	2280	2115	2210	2291	2159	2065	2232	2049	2230	2082	2142	2110	2142	2221	2165	2023	2235	2131		2824.82	4680.89	4024.37	6685.19	4907.89	6184.6	5911.24	4933.5	3630.26	4772.69	5721.95	3857.74	4838.5	4716.75	4195.07	4300.77	3917.33
2020-06-16 23:25:02	2020-06-16	1900-01-01 23:25:00	16.11	90.9	2102	2033	2110	2280	2131	2161	2086	2084	2335	2280	2115	2210	2291	2159	2065	2232	2049	2230	2082	2142	2110	2142	2221	2166	2023	2236	2131		2824.82	4683.89	4024.37	6685.19	4911	6184.6	5914.83	4933.5	3630.26	4772.69	5721.95	3857.74	4838.5	4716.75	4195.07	4300.77	3917.33
2020-06-16 23:30:02	2020-06-16	1900-01-01 23:30:00	15.95	91.1	2102	2033	2110	2281	2131	2161	2086	2084	2335	2280	2116	2210	2292	2159	2066	2233	2049	2231	2083	2142	2110	2142	2221	2166	2024	2235	2131		2824.82	4683.89	4024.37	6689.01	4911	6184.6	5914.83	4933.5	3630.26	4772.69	5725.36	3857.74	4841.56	4716.75	4197.79	4303.65	3917.33
2020-06-16 23:35:02	2020-06-16	1900-01-01 23:35:00	15.84	91.4	2103	2033	2111	2281	2131	2161	2086	2084	2335	2281	2116	2211	2292	2159	2066	2233	2049	2231	2083	2142	2111	2142	2221	2166	2024	2232	2131		2827.05	4683.89	4027.11	6689.01	4911	6184.6	5914.83	4933.5	3630.26	4775.79	5725.36	3860.42	4841.56	4716.75	4197.79	4303.65	3917.33
2020-06-16 23:40:02	2020-06-16	1900-01-01 23:40:00	15.65	91.2	2103	2034	2111	2281	2131	2161	2086	2084	2336	2281	2116	2211	2292	2159	2066	2233	2049	2231	2083	2142	2111	2143	2222	2166	2024	2236	2131		2827.05	4686.89	4027.11	6689.01	4911	6184.6	5914.83	4933.5	3632.78	4775.79	5725.36	3860.42	4841.56	4716.75	4197.79	4303.65	3917.33
2020-06-16 23:45:02	2020-06-16	1900-01-01 23:45:00	15.55	91.8	2103	2034	2111	2281	2131	2162	2087	2084	2336	2281	2117	2211	2293	2160	2066	2234	2049	2230	2083	2142	2111	2143	2222	2167	2024	2237	2131		2827.05	4686.89	4027.11	6689.01	4911	6188.27	5918.43	4933.5	3632.78	4775.79	5728.77	3860.42	4844.62	4719.86	4197.79	4306.53	3917.33
2020-06-16 23:50:02	2020-06-16	1900-01-01 23:50:00	15.49	92.3	2104	2034	2111	2282	2132	2162	2087	2085	2336	2281	2117	2211	2293	2160	2067	2234	2049	2230	2083	2143	2112	2143	2222	2167	2025	2238	2131		2829.27	4686.89	4027.11	6692.84	4914.11	6188.27	5918.43	4936.59	3632.78	4775.79	5728.77	3860.42	4844.62	4719.86	4200.51	4306.53	3917.33
2020-06-16 23:55:02	2020-06-16	1900-01-01 23:55:00	15.41	92.4	2104	2035	2111	2282	2132	2162	2087	2085	2336	2282	2117	2212	2294	2160	2067	2234	2049	2230	2083	2143	2112	2144	2223	2167	2025	2238	2131		2829.27	4689.89	4027.11	6692.84	4914.11	6188.27	5918.43	4936.59	3632.78	4778.9	5728.77	3863.1	4847.68	4719.86	4200.51	4306.53	3917.33
2020-06-17 00:00:02	2020-06-17	1900-01-02	15.33	92.6	2104	2035	2111	2282	2132	2162	2088	2085	2337	2282	2118	2212	2294	2160	2067	2235	2049	2230	2083	2143	2112	2144	2223	2168	2025	2238	2131		2829.27	4689.89	4027.11	6692.84	4914.11	6188.27	5922.02	4936.59	3635.3	4778.9	5732.18	3863.1	4847.68	4719.86	4200.51	4309.41	3917.33
2020-06-17 00:05:02	2020-06-17	1900-01-02 00:05:00	15.27	92.8	2104	2035	2111	2283	2132	2162	2088	2085	2337	2282	2118	2212	2294	2160	2067	2235	2049	2230	2083	2143	2113	2144	2223	2168	2025	2239	2131		2829.27	4689.89	4027.11	6696.66	4914.11	6188.27	5922.02	4936.59	3635.3	4778.9	5732.18	3863.1	4847.68	4719.86	4200.51	4309.41	3917.33
2020-06-17 00:10:02	2020-06-17	1900-01-02 00:10:00	15.22	92.7	2105	2036	2112	2283	2132	2162	2089	2085	2337	2283	2118	2212	2295	2161	2068	2235	2049	2230	2083	2144	2113	2145	2224	2168	2026	2239	2131		2831.49	4692.9	4029.85	6696.66	4914.11	6188.27	5925.62	4936.59	3635.3	4782	5732.18	3863.1	4850.75	4722.98	4203.23	4309.41	3917.33
2020-06-17 00:15:02	2020-06-17	1900-01-02 00:15:00	15.14	92.7	2105	2036	2112	2283	2133	2162	2089	2086	2338	2283	2119	2212	2295	2161	2068	2236	2049	2230	2083	2144	2113	2145	2224	2169	2026	2233	2131		2831.49	4692.9	4029.85	6696.66	4917.22	6188.27	5925.62	4939.68	3637.81	4782	5735.59	3863.1	4850.75	4722.98	4203.23	4312.29	3917.33
2020-06-17 00:20:02	2020-06-17	1900-01-02 00:20:00	15.04	92.4	2105	2037	2112	2283	2133	2163	2089	2086	2338	2283	2119	2213	2296	2161	2068	2236	2049	2230	2083	2144	2113	2145	2224	2169	2026	2042	2131		2831.49	4695.9	4029.85	6696.66	4917.22	6191.95	5925.62	4939.68	3637.81	4782	5735.59	3865.78	4853.81	4722.98	4203.23	4312.29	3917.33
2020-06-17 00:25:02	2020-06-17	1900-01-02 00:25:00	14.97	92.4	2105	2037	2112	2284	2133	2163	2089	2086	2338	2283	2119	2213	2296	2161	2068	2236	2049	2230	2083	2145	2114	2146	2224	2169	2027	1904	2131		2831.49	4695.9	4029.85	6700.49	4917.22	6191.95	5925.62	4939.68	3637.81	4782	5735.59	3865.78	4853.81	4722.98	4203.23	4312.29	3917.33
2020-06-17 00:30:02	2020-06-17	1900-01-02 00:30:00	14.83	92.3	2106	2037	2112	2284	2133	2163	2090	2086	2338	2284	2120	2213	2296	2161	2068	2236	2049	2230	2084	2145	2114	2146	2225	2170	2027	2072	2131		2833.72	4695.9	4029.85	6700.49	4917.22	6191.95	5929.21	4939.68	3637.81	4785.11	5739	3865.78	4853.81	4722.98	4203.23	4312.29	3917.33
2020-06-17 00:35:02	2020-06-17	1900-01-02 00:35:00	14.77	92.7	2106	2038	2112	2284	2133	2163	2090	2086	2338	2284	2120	2213	2297	2162	2068	2237	2049	2230	2085	2145	2114	2146	2225	2170	2027	2241	2131		2833.72	4698.91	4029.85	6700.49	4917.22	6191.95	5929.21	4939.68	3637.81	4785.11	5739	3865.78	4856.88	4726.11	4203.23	4315.17	3917.33
2020-06-17 00:40:02	2020-06-17	1900-01-02 00:40:00	14.71	92.7	2106	2038	2113	2284	2133	2163	2090	2086	2339	2284	2120	2213	2297	2162	2069	2237	2049	2230	2085	2145	2114	2146	2225	2170	2027	2241	2131		2833.72	4698.91	4032.59	6700.49	4917.22	6191.95	5929.21	4939.68	3640.33	4785.11	5739	3865.78	4856.88	4726.11	4205.95	4315.17	3917.33
2020-06-17 00:45:02	2020-06-17	1900-01-02 00:45:00	14.6	92.4	2106	2038	2113	2284	2134	2164	2091	2086	2339	2284	2120	2214	2297	2162	2069	2237	2049	2230	2085	2145	2114	2146	2225	2171	2028	2241	2132		2833.72	4698.91	4032.59	6700.49	4920.33	6195.62	5932.81	4939.68	3640.33	4785.11	5739	3868.46	4856.88	4726.11	4205.95	4315.17	3917.33
2020-06-17 00:50:02	2020-06-17	1900-01-02 00:50:00	14.49	92.2	2106	2039	2113	2285	2134	2164	2091	2086	2339	2284	2121	2214	2298	2162	2069	2237	2049	2230	2085	2145	2115	2147	2226	2171	2028	2241	2132		2833.72	4701.91	4032.59	6704.32	4920.33	6195.62	5932.81	4939.68	3640.33	4785.11	5742.41	3868.46	4859.94	4726.11	4205.95	4315.17	3917.33
2020-06-17 00:55:02	2020-06-17	1900-01-02 00:55:00	14.42	92.6	2107	2039	2113	2285	2134	2164	2091	2087	2339	2285	2121	2214	2298	2162	2069	2238	2049	2230	2085	2145	2115	2147	2226	2172	2028	2242	2132		2835.94	4701.91	4032.59	6704.32	4920.33	6195.62	5932.81	4942.77	3640.33	4788.22	5742.41	3868.46	4859.94	4726.11	4205.95	4318.06	3917.33
2020-06-17 01:00:02	2020-06-17	1900-01-02 01:00:00	14.37	92.9	2107	2039	2113	2285	2134	2164	2092	2087	2339	2285	2121	2214	2298	2162	2069	2238	2049	2230	2085	2146	2115	2147	2226	2172	2028	2242	2132		2835.94	4701.91	4032.59	6704.32	4920.33	6195.62	5936.41	4942.77	3640.33	4788.22	5742.41	3868.46	4859.94	4726.11	4205.95	4318.06	3917.33
2020-06-17 01:05:02	2020-06-17	1900-01-02 01:05:00	14.3	92.9	2107	2040	2113	2285	2134	2164	2092	2087	2340	2285	2122	2214	2298	2163	2069	2238	2049	2230	2085	2146	2115	2147	2226	2172	2029	2242	2132		2835.94	4704.92	4032.59	6704.32	4920.33	6195.62	5936.41	4942.77	3642.85	4788.22	5745.83	3868.46	4859.94	4729.23	4205.95	4318.06	3917.33
2020-06-17 01:10:02	2020-06-17	1900-01-02 01:10:00	14.24	93.5	2108	2040	2113	2285	2135	2164	2092	2087	2342	2285	2122	2214	2299	2163	2070	2239	2049	2230	2085	2146	2116	2148	2226	2172	2029	2243	2132		2838.17	4704.92	4032.59	6704.32	4923.44	6195.62	5936.41	4942.77	3647.89	4788.22	5745.83	3868.46	4863.01	4729.23	4208.68	4320.94	3917.33
2020-06-17 01:15:02	2020-06-17	1900-01-02 01:15:00	14.29	94.2	2108	2041	2113	2286	2135	2165	2093	2087	2342	2286	2122	2215	2300	2163	2070	2239	2049	2230	2085	2147	2116	2148	2227	2173	2029	2243	2132		2838.17	4707.93	4032.59	6708.15	4923.44	6199.3	5940.02	4942.77	3647.89	4791.33	5745.83	3871.15	4866.08	4729.23	4208.68	4320.94	3917.33
2020-06-17 01:20:02	2020-06-17	1900-01-02 01:20:00	14.29	94.3	2109	2041	2113	2286	2135	2165	2093	2088	2342	2286	2122	2215	2300	2163	2070	2239	2049	2233	2085	2147	2116	2149	2227	2173	2030	2243	2132		2840.4	4707.93	4032.59	6708.15	4923.44	6199.3	5940.02	4945.86	3647.89	4791.33	5745.83	3871.15	4866.08	4729.23	4208.68	4320.94	3917.33
2020-06-17 01:25:02	2020-06-17	1900-01-02 01:25:00	14.26	94.6	2109	2041	2114	2286	2135	2165	2093	2088	2342	2286	2123	2215	2300	2164	2071	2240	2049	2233	2085	2147	2116	2149	2228	2173	2030	2244	2132		2840.4	4707.93	4035.33	6708.15	4923.44	6199.3	5940.02	4945.86	3647.89	4791.33	5749.25	3871.15	4866.08	4732.35	4211.4	4323.83	3917.33
2020-06-17 01:30:02	2020-06-17	1900-01-02 01:30:00	14.28	95	2109	2041	2114	2286	2136	2165	2094	2088	2343	2286	2123	2215	2300	2164	2071	2240	2049	2233	2086	2148	2117	2149	2228	2174	2030	2244	2132		2840.4	4707.93	4035.33	6708.15	4926.55	6199.3	5943.62	4945.86	3650.42	4791.33	5749.25	3871.15	4866.08	4732.35	4211.4	4323.83	3917.33
2020-06-17 01:35:02	2020-06-17	1900-01-02 01:35:00	14.27	95.1	2109	2042	2115	2287	2136	2165	2094	2088	2343	2287	2123	2216	2301	2164	2071	2240	2049	2233	2086	2148	2117	2149	2228	2174	2030	2245	2132		2840.4	4710.94	4038.07	6711.98	4926.55	6199.3	5943.62	4945.86	3650.42	4794.45	5749.25	3873.84	4869.15	4732.35	4211.4	4323.83	3917.33
2020-06-17 01:40:02	2020-06-17	1900-01-02 01:40:00	14.29	95.4	2109	2042	2115	2287	2136	2165	2095	2088	2343	2287	2124	2216	2301	2164	2071	2241	2049	2233	2086	2148	2117	2150	2229	2174	2031	2245	2132		2840.4	4710.94	4038.07	6711.98	4926.55	6199.3	5947.23	4945.86	3650.42	4794.45	5752.66	3873.84	4869.15	4732.35	4211.4	4326.72	3917.33
2020-06-17 01:45:02	2020-06-17	1900-01-02 01:45:00	14.36	95.7	2109	2043	2115	2287	2136	2166	2095	2089	2344	2287	2124	2216	2302	2165	2072	2241	2049	2233	2086	2149	2118	2150	2229	2175	2031	2245	2131		2840.4	4713.95	4038.07	6711.98	4926.55	6202.97	5947.23	4948.95	3652.94	4794.45	5752.66	3873.84	4872.22	4735.48	4214.13	4326.72	3917.33
2020-06-17 01:50:02	2020-06-17	1900-01-02 01:50:00	14.41	95.9	2109	2043	2116	2288	2137	2166	2095	2089	2344	2287	2124	2216	2302	2165	2072	2241	2049	2233	2086	2149	2118	2150	2230	2175	2032	2246	2135		2840.4	4713.95	4040.81	6715.81	4929.67	6202.97	5947.23	4948.95	3652.94	4794.45	5752.66	3873.84	4872.22	4735.48	4214.13	4326.72	3917.33
2020-06-17 01:55:02	2020-06-17	1900-01-02 01:55:00	14.39	95.8	2109	2044	2116	2288	2137	2166	2096	2089	2344	2288	2125	2217	2303	2165	2072	2242	2050	2233	2086	2149	2118	2151	2230	2176	2032	2246	2137		2840.4	4716.96	4040.81	6715.81	4929.67	6202.97	5950.83	4948.95	3652.94	4797.56	5756.08	3876.52	4875.3	4735.48	4214.13	4329.61	3920.06
2020-06-17 02:00:02	2020-06-17	1900-01-02 02:00:00	14.4	95.8	2110	2044	2116	2288	2137	2167	2096	2089	2345	2288	2125	2217	2303	2165	2073	2242	2050	2233	2086	2150	2118	2151	2230	2176	2032	2246	2137		2842.63	4716.96	4040.81	6715.81	4929.67	6206.65	5950.83	4948.95	3655.47	4797.56	5756.08	3876.52	4875.3	4735.48	4216.86	4329.61	3920.06
2020-06-17 02:05:02	2020-06-17	1900-01-02 02:05:00	14.41	95.8	2110	2045	2116	2289	2137	2167	2096	2090	2345	2288	2125	2217	2303	2166	2073	2242	2050	2233	2086	2150	2119	2151	2230	2176	2032	2247	2137		2842.63	4719.98	4040.81	6719.65	4929.67	6206.65	5950.83	4952.05	3655.47	4797.56	5756.08	3876.52	4875.3	4738.61	4216.86	4329.61	3920.06
2020-06-17 02:10:02	2020-06-17	1900-01-02 02:10:00	14.4	95.8	2110	2045	2116	2289	2137	2167	2097	2090	2345	2289	2126	2217	2304	2166	2073	2243	2050	2233	2086	2150	2119	2152	2231	2177	2033	2247	2137		2842.63	4719.98	4040.81	6719.65	4929.67	6206.65	5954.44	4952.05	3655.47	4800.68	5759.5	3876.52	4878.37	4738.61	4216.86	4332.5	3920.06
2020-06-17 02:15:02	2020-06-17	1900-01-02 02:15:00	14.4	95.8	2110	2046	2117	2289	2138	2167	2097	2090	2345	2289	2126	2218	2304	2166	2073	2243	2050	2233	2087	2151	2119	2152	2231	2177	2033	2247	2137		2842.63	4722.99	4043.56	6719.65	4932.78	6206.65	5954.44	4952.05	3655.47	4800.68	5759.5	3879.21	4878.37	4738.61	4216.86	4332.5	3920.06
2020-06-17 02:20:02	2020-06-17	1900-01-02 02:20:00	14.38	95.7	2110	2046	2117	2289	2138	2167	2097	2090	2345	2289	2126	2218	2304	2166	2073	2243	2050	2233	2087	2151	2119	2152	2231	2177	2033	2247	2137		2842.63	4722.99	4043.56	6719.65	4932.78	6206.65	5954.44	4952.05	3655.47	4800.68	5759.5	3879.21	4878.37	4738.61	4216.86	4332.5	3920.06
2020-06-17 02:25:02	2020-06-17	1900-01-02 02:25:00	14.41	96.1	2110	2046	2117	2289	2138	2167	2097	2090	2346	2289	2127	2218	2305	2166	2074	2243	2050	2233	2087	2151	2120	2152	2231	2178	2033	2248	2137		2842.63	4722.99	4043.56	6719.65	4932.78	6206.65	5954.44	4952.05	3657.99	4800.68	5762.93	3879.21	4881.45	4738.61	4219.59	4332.5	3920.06
2020-06-17 02:30:02	2020-06-17	1900-01-02 02:30:00	14.48	96.3	2110	2046	2117	2290	2138	2168	2098	2091	2346	2290	2127	2218	2305	2167	2074	2244	2050	2233	2087	2152	2120	2153	2232	2178	2034	2248	2137		2842.63	4722.99	4043.56	6723.48	4932.78	6210.33	5958.05	4955.15	3657.99	4803.79	5762.93	3879.21	4881.45	4741.73	4219.59	4335.39	3920.06
2020-06-17 02:35:02	2020-06-17	1900-01-02 02:35:00	14.47	96.3	2110	2047	2117	2290	2139	2168	2098	2091	2346	2290	2127	2218	2305	2167	2074	2244	2050	2233	2087	2152	2120	2153	2232	2178	2034	2248	2137		2842.63	4726.01	4043.56	6723.48	4935.9	6210.33	5958.05	4955.15	3657.99	4803.79	5762.93	3879.21	4881.45	4741.73	4219.59	4335.39	3920.06
2020-06-17 02:40:02	2020-06-17	1900-01-02 02:40:00	14.43	96.2	2111	2047	2117	2290	2139	2168	2098	2091	2346	2290	2127	2219	2306	2167	2074	2244	2050	2233	2087	2152	2120	2153	2232	2179	2034	2248	2137		2844.86	4726.01	4043.56	6723.48	4935.9	6210.33	5958.05	4955.15	3657.99	4803.79	5762.93	3881.9	4884.52	4741.73	4219.59	4335.39	3920.06
2020-06-17 02:45:02	2020-06-17	1900-01-02 02:45:00	14.39	96.1	2111	2048	2118	2290	2139	2169	2099	2091	2347	2290	2128	2219	2306	2167	2075	2245	2050	2236	2087	2152	2120	2154	2233	2179	2034	2249	2137		2844.86	4729.03	4046.3	6723.48	4935.9	6214.01	5961.66	4955.15	3660.52	4803.79	5766.35	3881.9	4884.52	4741.73	4222.32	4338.28	3920.06
2020-06-17 02:50:02	2020-06-17	1900-01-02 02:50:00	14.33	96	2111	2048	2118	2291	2139	2169	2099	2091	2347	2290	2128	2219	2306	2168	2075	2245	2050	2236	2087	2153	2121	2154	2233	2180	2035	2249	2137		2844.86	4729.03	4046.3	6727.32	4935.9	6214.01	5961.66	4955.15	3660.52	4803.79	5766.35	3881.9	4884.52	4744.86	4222.32	4338.28	3920.06
2020-06-17 02:55:02	2020-06-17	1900-01-02 02:55:00	14.24	95.9	2111	2048	2118	2291	2139	2169	2099	2091	2347	2291	2128	2219	2306	2168	2075	2245	2050	2236	2087	2153	2121	2154	2233	2180	2035	2249	2137		2844.86	4729.03	4046.3	6727.32	4935.9	6214.01	5961.66	4955.15	3660.52	4806.91	5766.35	3881.9	4884.52	4744.86	4222.32	4338.28	3920.06
2020-06-17 03:00:02	2020-06-17	1900-01-02 03:00:00	14.18	95.9	2111	2048	2118	2291	2139	2169	2100	2092	2347	2291	2129	2219	2307	2168	2075	2246	2050	2236	2087	2153	2121	2154	2233	2180	2035	2249	2137		2844.86	4729.03	4046.3	6727.32	4935.9	6214.01	5965.27	4958.24	3660.52	4806.91	5769.78	3881.9	4887.6	4744.86	4222.32	4341.18	3920.06
2020-06-17 03:05:02	2020-06-17	1900-01-02 03:05:00	14.1	95.8	2111	2049	2118	2291	2140	2169	2100	2092	2347	2291	2129	2220	2307	2168	2075	2246	2050	2236	2087	2154	2121	2155	2233	2180	2035	2250	2138		2844.86	4732.05	4046.3	6727.32	4939.02	6214.01	5965.27	4958.24	3660.52	4806.91	5769.78	3884.6	4887.6	4744.86	4222.32	4341.18	3920.06
2020-06-17 03:10:02	2020-06-17	1900-01-02 03:10:00	14	95.7	2111	2049	2118	2291	2140	2170	2100	2092	2348	2291	2129	2220	2307	2168	2075	2246	2050	2236	2087	2154	2121	2155	2234	2181	2035	2250	2138		2844.86	4732.05	4046.3	6727.32	4939.02	6217.7	5965.27	4958.24	3663.05	4806.91	5769.78	3884.6	4887.6	4744.86	4222.32	4341.18	3920.06
2020-06-17 03:15:02	2020-06-17	1900-01-02 03:15:00	13.97	95.8	2111	2049	2118	2291	2140	2170	2100	2092	2348	2291	2129	2220	2308	2168	2075	2246	2050	2236	2087	2154	2122	2155	2234	2181	2035	2250	2138		2844.86	4732.05	4046.3	6727.32	4939.02	6217.7	5965.27	4958.24	3663.05	4806.91	5769.78	3884.6	4890.68	4744.86	4222.32	4341.18	3920.06
2020-06-17 03:20:02	2020-06-17	1900-01-02 03:20:00	13.93	95.7	2111	2049	2118	2292	2140	2170	2100	2092	2348	2292	2130	2220	2308	2169	2076	2246	2050	2236	2087	2154	2122	2155	2234	2181	2035	2250	2138		2844.86	4732.05	4046.3	6731.16	4939.02	6217.7	5965.27	4958.24	3663.05	4810.03	5773.2	3884.6	4890.68	4748	4225.05	4341.18	3920.06
2020-06-17 03:25:02	2020-06-17	1900-01-02 03:25:00	13.84	95.5	2111	2050	2119	2292	2140	2170	2101	2092	2348	2292	2130	2220	2308	2169	2076	2247	2050	2236	2087	2154	2122	2155	2234	2181	2035	2250	2138		2844.86	4735.07	4049.05	6731.16	4939.02	6217.7	5968.89	4958.24	3663.05	4810.03	5773.2	3884.6	4890.68	4748	4225.05	4344.07	3920.06
2020-06-17 03:30:02	2020-06-17	1900-01-02 03:30:00	13.75	95.4	2111	2050	2119	2292	2140	2170	2101	2092	2349	2292	2130	2220	2308	2169	2076	2247	2050	2236	2087	2155	2122	2156	2234	2181	2036	2251	2138		2844.86	4735.07	4049.05	6731.16	4939.02	6217.7	5968.89	4958.24	3665.58	4810.03	5773.2	3884.6	4890.68	4748	4225.05	4344.07	3920.06
2020-06-17 03:35:02	2020-06-17	1900-01-02 03:35:00	13.64	95.1	2111	2050	2119	2292	2140	2170	2101	2092	2349	2292	2130	2221	2308	2169	2076	2247	2050	2236	2088	2155	2123	2156	2234	2181	2036	2251	2138		2844.86	4735.07	4049.05	6731.16	4939.02	6217.7	5968.89	4958.24	3665.58	4810.03	5773.2	3887.29	4890.68	4748	4225.05	4344.07	3920.06
2020-06-17 03:40:02	2020-06-17	1900-01-02 03:40:00	13.57	95.1	2111	2050	2119	2292	2140	2170	2101	2092	2349	2292	2130	2221	2309	2169	2076	2247	2050	2236	2088	2155	2123	2156	2235	2182	2036	2251	2138		2844.86	4735.07	4049.05	6731.16	4939.02	6217.7	5968.89	4958.24	3665.58	4810.03	5773.2	3887.29	4893.76	4748	4225.05	4344.07	3920.06
2020-06-17 03:45:02	2020-06-17	1900-01-02 03:45:00	13.39	94.5	2111	2050	2119	2292	2141	2170	2101	2093	2349	2293	2131	2221	2309	2169	2076	2247	2050	2236	2088	2155	2123	2156	2235	2182	2036	2251	2138		2844.86	4735.07	4049.05	6731.16	4942.14	6217.7	5968.89	4961.34	3665.58	4813.15	5776.63	3887.29	4893.76	4748	4225.05	4344.07	3920.06
2020-06-17 03:50:02	2020-06-17	1900-01-02 03:50:00	13.32	94.8	2111	2051	2119	2292	2141	2170	2101	2093	2349	2293	2131	2221	2309	2169	2076	2248	2050	2236	2088	2155	2123	2156	2235	2182	2036	2251	2138		2844.86	4738.09	4049.05	6731.16	4942.14	6217.7	5968.89	4961.34	3665.58	4813.15	5776.63	3887.29	4893.76	4748	4225.05	4346.97	3920.06
2020-06-17 03:55:02	2020-06-17	1900-01-02 03:55:00	13.31	95.1	2111	2051	2119	2292	2141	2171	2102	2093	2349	2293	2131	2221	2310	2170	2077	2248	2050	2236	2088	2156	2123	2157	2235	2182	2036	2251	2138		2844.86	4738.09	4049.05	6731.16	4942.14	6221.38	5972.5	4961.34	3665.58	4813.15	5776.63	3887.29	4896.84	4751.13	4227.78	4346.97	3920.06
2020-06-17 04:00:02	2020-06-17	1900-01-02 04:00:00	13.32	95.5	2111	2051	2119	2293	2141	2171	2102	2093	2350	2293	2131	2221	2310	2170	2077	2248	2050	2236	2088	2156	2123	2157	2235	2182	2037	2252	2138		2844.86	4738.09	4049.05	6735	4942.14	6221.38	5972.5	4961.34	3668.11	4813.15	5776.63	3887.29	4896.84	4751.13	4227.78	4346.97	3920.06
2020-06-17 04:05:02	2020-06-17	1900-01-02 04:05:00	13.42	96	2112	2052	2120	2293	2141	2171	2102	2093	2350	2293	2132	2222	2310	2170	2077	2248	2050	2236	2087	2156	2124	2157	2236	2183	2037	2252	2138		2847.09	4741.11	4051.8	6735	4942.14	6221.38	5972.5	4961.34	3668.11	4813.15	5780.06	3889.98	4896.84	4751.13	4227.78	4346.97	3920.06
2020-06-17 04:10:02	2020-06-17	1900-01-02 04:10:00	13.47	96.1	2112	2052	2120	2293	2142	2171	2102	2093	2351	2294	2132	2222	2311	2170	2077	2249	2050	2236	2088	2157	2124	2158	2236	2183	2037	2252	2138		2847.09	4741.11	4051.8	6735	4945.26	6221.38	5972.5	4961.34	3670.64	4816.28	5780.06	3889.98	4899.93	4751.13	4227.78	4349.87	3920.06
2020-06-17 04:15:02	2020-06-17	1900-01-02 04:15:00	13.52	96.2	2112	2052	2120	2293	2142	2172	2103	2094	2351	2294	2132	2222	2311	2171	2078	2249	2050	2236	2089	2157	2124	2158	2236	2184	2038	2253	2138		2847.09	4741.11	4051.8	6735	4945.26	6225.07	5976.12	4964.44	3670.64	4816.28	5780.06	3889.98	4899.93	4754.26	4230.52	4349.87	3920.06
2020-06-17 04:20:02	2020-06-17	1900-01-02 04:20:00	13.7	96.9	2112	2053	2121	2294	2142	2172	2103	2094	2351	2294	2133	2222	2311	2171	2078	2250	2050	2238	2089	2157	2124	2158	2237	2184	2038	2253	2138		2847.09	4744.14	4054.55	6738.84	4945.26	6225.07	5976.12	4964.44	3670.64	4816.28	5783.49	3889.98	4899.93	4754.26	4230.52	4352.77	3920.06
2020-06-17 04:25:02	2020-06-17	1900-01-02 04:25:00	13.82	97	2112	2053	2121	2294	2143	2172	2103	2094	2352	2295	2133	2223	2312	2171	2078	2250	2050	2238	2089	2157	2125	2159	2237	2185	2039	2253	2140		2847.09	4744.14	4054.55	6738.84	4948.38	6225.07	5976.12	4964.44	3673.18	4819.4	5783.49	3892.68	4903.01	4754.26	4230.52	4352.77	3920.06
2020-06-17 04:30:02	2020-06-17	1900-01-02 04:30:00	13.84	97	2112	2053	2121	2294	2143	2172	2104	2095	2352	2295	2133	2223	2313	2171	2079	2250	2050	2238	2089	2158	2125	2159	2238	2185	2039	2254	2144		2847.09	4744.14	4054.55	6738.84	4948.38	6225.07	5979.74	4967.54	3673.18	4819.4	5783.49	3892.68	4906.1	4754.26	4233.25	4352.77	3920.06
2020-06-17 04:35:02	2020-06-17	1900-01-02 04:35:00	13.92	97.1	2112	2053	2122	2295	2143	2173	2104	2095	2353	2295	2134	2223	2313	2172	2079	2251	2050	2239	2089	2158	2125	2160	2238	2186	2039	2254	2144		2847.09	4744.14	4057.3	6742.69	4948.38	6228.75	5979.74	4967.54	3675.71	4819.4	5786.92	3892.68	4906.1	4757.4	4233.25	4355.67	3920.06
2020-06-17 04:40:02	2020-06-17	1900-01-02 04:40:00	13.9	97	2112	2054	2122	2295	2143	2173	2105	2095	2353	2295	2134	2223	2313	2172	2079	2251	2050	2239	2089	2158	2125	2160	2238	2186	2039	2254	2144		2847.09	4747.17	4057.3	6742.69	4948.38	6228.75	5983.36	4967.54	3675.71	4819.4	5786.92	3892.68	4906.1	4757.4	4233.25	4355.67	3920.06
2020-06-17 04:45:02	2020-06-17	1900-01-02 04:45:00	13.79	96.7	2112	2054	2122	2295	2143	2173	2105	2095	2354	2296	2134	2223	2314	2172	2079	2251	2050	2239	2089	2158	2126	2160	2239	2186	2039	2254	2144		2847.09	4747.17	4057.3	6742.69	4948.38	6228.75	5983.36	4967.54	3678.25	4822.52	5786.92	3892.68	4909.19	4757.4	4233.25	4355.67	3920.06
2020-06-17 04:50:02	2020-06-17	1900-01-02 04:50:00	13.69	96.6	2112	2055	2122	2295	2143	2173	2105	2096	2354	2296	2134	2224	2314	2172	2080	2251	2050	2239	2089	2159	2126	2160	2239	2187	2040	2255	2144		2847.09	4750.19	4057.3	6742.69	4948.38	6228.75	5983.36	4970.65	3678.25	4822.52	5786.92	3895.38	4909.19	4757.4	4235.99	4355.67	3920.06
2020-06-17 04:55:02	2020-06-17	1900-01-02 04:55:00	13.65	96.6	2113	2055	2122	2295	2144	2173	2105	2096	2354	2296	2135	2224	2314	2173	2080	2252	2050	2239	2089	2159	2126	2160	2239	2187	2040	2255	2144		2849.33	4750.19	4057.3	6742.69	4951.51	6228.75	5983.36	4970.65	3678.25	4822.52	5790.35	3895.38	4909.19	4760.53	4235.99	4358.57	3920.06
2020-06-17 05:00:02	2020-06-17	1900-01-02 05:00:00	13.48	96.2	2113	2055	2122	2295	2144	2173	2105	2096	2354	2296	2135	2224	2314	2173	2080	2252	2050	2239	2089	2159	2126	2161	2239	2187	2040	2255	2144		2849.33	4750.19	4057.3	6742.69	4951.51	6228.75	5983.36	4970.65	3678.25	4822.52	5790.35	3895.38	4909.19	4760.53	4235.99	4358.57	3920.06
2020-06-17 05:05:02	2020-06-17	1900-01-02 05:05:00	13.45	96.4	2113	2055	2122	2296	2144	2173	2106	2096	2354	2296	2135	2224	2315	2173	2080	2252	2050	2239	2089	2159	2126	2161	2239	2187	2040	2255	2144		2849.33	4750.19	4057.3	6746.53	4951.51	6228.75	5986.98	4970.65	3678.25	4822.52	5790.35	3895.38	4912.28	4760.53	4235.99	4358.57	3920.06
2020-06-17 05:10:02	2020-06-17	1900-01-02 05:10:00	13.41	96.4	2113	2055	2122	2296	2144	2174	2106	2096	2355	2297	2135	2224	2315	2173	2080	2252	2050	2239	2089	2159	2126	2161	2239	2187	2040	2255	2144		2849.33	4750.19	4057.3	6746.53	4951.51	6232.44	5986.98	4970.65	3680.78	4825.65	5790.35	3895.38	4912.28	4760.53	4235.99	4358.57	3920.06
2020-06-17 05:15:02	2020-06-17	1900-01-02 05:15:00	13.34	96.3	2113	2056	2122	2296	2144	2174	2106	2096	2355	2297	2136	2224	2315	2173	2080	2252	2050	2239	2089	2160	2127	2161	2239	2188	2040	2255	2144		2849.33	4753.22	4057.3	6746.53	4951.51	6232.44	5986.98	4970.65	3680.78	4825.65	5793.79	3895.38	4912.28	4760.53	4235.99	4358.57	3920.06
2020-06-17 05:20:02	2020-06-17	1900-01-02 05:20:00	13.28	96.2	2113	2056	2122	2296	2144	2174	2106	2096	2355	2297	2136	2225	2316	2173	2080	2253	2050	2239	2089	2160	2127	2161	2240	2188	2041	2255	2144		2849.33	4753.22	4057.3	6746.53	4951.51	6232.44	5986.98	4970.65	3680.78	4825.65	5793.79	3898.07	4915.36	4760.53	4235.99	4361.48	3920.06
2020-06-17 05:25:02	2020-06-17	1900-01-02 05:25:00	13.27	96.3	2113	2056	2123	2296	2144	2174	2106	2096	2355	2297	2136	2225	2316	2174	2081	2253	2050	2239	2089	2160	2127	2162	2240	2188	2041	2256	2144		2849.33	4753.22	4060.05	6746.53	4951.51	6232.44	5986.98	4970.65	3680.78	4825.65	5793.79	3898.07	4915.36	4763.67	4238.72	4361.48	3920.06
2020-06-17 05:30:02	2020-06-17	1900-01-02 05:30:00	13.28	96.5	2113	2057	2124	2296	2145	2174	2107	2097	2355	2298	2136	2225	2316	2174	2081	2253	2050	2239	2091	2160	2127	2162	2240	2188	2041	2256	2144		2849.33	4756.25	4062.81	6746.53	4954.63	6232.44	5990.6	4973.75	3680.78	4828.78	5793.79	3898.07	4915.36	4763.67	4238.72	4361.48	3920.06
2020-06-17 05:35:02	2020-06-17	1900-01-02 05:35:00	13.32	96.5	2113	2057	2124	2297	2145	2174	2107	2097	2356	2298	2137	2225	2317	2174	2081	2254	2050	2239	2091	2161	2127	2163	2241	2189	2041	2256	2144		2849.33	4756.25	4062.81	6750.38	4954.63	6232.44	5990.6	4973.75	3683.32	4828.78	5797.22	3898.07	4918.46	4763.67	4238.72	4364.38	3920.06
2020-06-17 05:40:02	2020-06-17	1900-01-02 05:40:00	13.27	96.4	2114	2057	2124	2297	2145	2175	2107	2097	2356	2298	2137	2226	2317	2174	2081	2254	2050	2239	2091	2161	2128	2163	2241	2189	2041	2256	2144		2851.56	4756.25	4062.81	6750.38	4954.63	6236.13	5990.6	4973.75	3683.32	4828.78	5797.22	3900.77	4918.46	4763.67	4238.72	4364.38	3920.06
2020-06-17 05:45:02	2020-06-17	1900-01-02 05:45:00	13.27	96.5	2114	2057	2124	2297	2145	2175	2107	2097	2357	2298	2137	2226	2317	2175	2082	2254	2050	2239	2091	2161	2128	2163	2241	2189	2042	2257	2144		2851.56	4756.25	4062.81	6750.38	4954.63	6236.13	5990.6	4973.75	3685.86	4828.78	5797.22	3900.77	4918.46	4766.81	4241.46	4364.38	3920.06
2020-06-17 05:50:02	2020-06-17	1900-01-02 05:50:00	13.26	96.5	2114	2058	2124	2297	2145	2175	2108	2098	2357	2298	2137	2226	2317	2180	2082	2254	2050	2239	2091	2162	2128	2163	2241	2190	2042	2257	2144		2851.56	4759.28	4062.81	6750.38	4954.63	6236.13	5994.22	4976.85	3685.86	4828.78	5797.22	3900.77	4918.46	4782.53	4241.46	4364.38	3920.06
2020-06-17 05:55:02	2020-06-17	1900-01-02 05:55:00	13.22	96.4	2114	2058	2124	2298	2146	2175	2108	2098	2357	2299	2138	2226	2318	2180	2082	2255	2054	2239	2091	2162	2128	2163	2242	2190	2042	2257	2144		2851.56	4759.28	4062.81	6754.23	4957.76	6236.13	5994.22	4976.85	3685.86	4831.91	5800.66	3900.77	4921.55	4782.53	4241.46	4367.29	3930.98
2020-06-17 06:00:02	2020-06-17	1900-01-02 06:00:00	13.23	96.5	2114	2058	2124	2298	2146	2176	2108	2098	2357	2299	2138	2226	2318	2180	2082	2255	2057	2240	2091	2162	2129	2164	2242	2190	2042	2257	2144		2851.56	4759.28	4062.81	6754.23	4957.76	6239.82	5994.22	4976.85	3685.86	4831.91	5800.66	3900.77	4921.55	4782.53	4241.46	4367.29	3939.19
2020-06-17 06:05:02	2020-06-17	1900-01-02 06:05:00	13.28	96.6	2114	2058	2124	2298	2146	2176	2112	2098	2358	2299	2138	2226	2318	2180	2082	2255	2057	2241	2091	2162	2129	2165	2242	2190	2042	2257	2144		2851.56	4759.28	4062.81	6754.23	4957.76	6239.82	6008.74	4976.85	3688.4	4831.91	5800.66	3900.77	4921.55	4782.53	4241.46	4367.29	3939.19
2020-06-17 06:10:02	2020-06-17	1900-01-02 06:10:00	13.31	96.6	2114	2059	2124	2298	2146	2176	2112	2099	2358	2299	2138	2227	2319	2180	2083	2256	2057	2241	2092	2163	2129	2165	2243	2191	2043	2258	2144		2851.56	4762.31	4062.81	6754.23	4957.76	6239.82	6008.74	4979.96	3688.4	4831.91	5800.66	3903.47	4924.64	4782.53	4244.2	4370.2	3939.19
2020-06-17 06:15:02	2020-06-17	1900-01-02 06:15:00	13.38	96.8	2115	2060	2125	2299	2146	2176	2112	2099	2358	2300	2139	2227	2319	2180	2083	2256	2057	2241	2092	2163	2129	2165	2243	2191	2044	2258	2144		2853.8	4765.35	4065.56	6758.07	4957.76	6239.82	6008.74	4979.96	3688.4	4835.04	5804.1	3903.47	4924.64	4782.53	4244.2	4370.2	3939.19
2020-06-17 06:20:02	2020-06-17	1900-01-02 06:20:00	13.37	96.8	2116	2060	2125	2299	2147	2176	2112	2099	2359	2300	2139	2227	2319	2181	2083	2256	2057	2241	2093	2163	2129	2165	2243	2191	2045	2258	2144		2856.03	4765.35	4065.56	6758.07	4960.88	6239.82	6008.74	4979.96	3690.94	4835.04	5804.1	3903.47	4924.64	4785.68	4244.2	4370.2	3939.19
2020-06-17 06:25:02	2020-06-17	1900-01-02 06:25:00	13.38	96.8	2116	2060	2125	2299	2147	2177	2112	2099	2359	2300	2139	2227	2320	2181	2083	2256	2057	2241	2093	2163	2129	2165	2243	2191	2045	2258	2144		2856.03	4765.35	4065.56	6758.07	4960.88	6243.52	6008.74	4979.96	3690.94	4835.04	5804.1	3903.47	4927.74	4785.68	4244.2	4370.2	3939.19
2020-06-17 06:30:02	2020-06-17	1900-01-02 06:30:00	13.42	96.8	2116	2060	2125	2299	2147	2177	2112	2100	2359	2300	2140	2228	2320	2181	2084	2257	2057	2241	2093	2164	2130	2166	2244	2191	2045	2259	2144		2856.03	4765.35	4065.56	6758.07	4960.88	6243.52	6008.74	4983.07	3690.94	4835.04	5807.54	3906.17	4927.74	4785.68	4246.94	4373.11	3939.19
2020-06-17 06:35:02	2020-06-17	1900-01-02 06:35:00	13.48	96.9	2116	2060	2125	2300	2147	2177	2112	2100	2360	2301	2140	2228	2321	2181	2084	2257	2057	2241	2093	2164	2130	2166	2244	2192	2045	2259	2144		2856.03	4765.35	4065.56	6761.93	4960.88	6243.52	6008.74	4983.07	3693.48	4838.17	5807.54	3906.17	4930.83	4785.68	4246.94	4373.11	3939.19
2020-06-17 06:40:02	2020-06-17	1900-01-02 06:40:00	13.56	97	2116	2060	2126	2300	2148	2178	2112	2100	2360	2301	2140	2228	2321	2181	2084	2257	2057	2241	2092	2164	2130	2166	2244	2192	2045	2259	2144		2856.03	4765.35	4068.32	6761.93	4964.01	6247.21	6008.74	4983.07	3693.48	4838.17	5807.54	3906.17	4930.83	4785.68	4246.94	4373.11	3939.19
2020-06-17 06:45:02	2020-06-17	1900-01-02 06:45:00	13.72	97.1	2116	2061	2126	2300	2148	2178	2112	2100	2361	2301	2141	2228	2321	2182	2085	2258	2057	2242	2093	2165	2131	2167	2245	2192	2046	2260	2144		2856.03	4768.38	4068.32	6761.93	4964.01	6247.21	6008.74	4983.07	3696.03	4838.17	5810.98	3906.17	4930.83	4788.83	4249.69	4376.02	3939.19
2020-06-17 06:50:02	2020-06-17	1900-01-02 06:50:00	13.97	97.4	2116	2061	2126	2301	2148	2178	2112	2101	2361	2302	2141	2229	2322	2182	2086	2258	2057	2245	2094	2165	2131	2167	2245	2193	2046	2260	2143		2856.03	4768.38	4068.32	6765.78	4964.01	6247.21	6008.74	4986.18	3696.03	4841.3	5810.98	3908.88	4933.93	4788.83	4252.43	4376.02	3939.19
2020-06-17 06:55:02	2020-06-17	1900-01-02 06:55:00	14.11	97.4	2116	2062	2127	2301	2148	2179	2112	2101	2362	2302	2141	2229	2322	2182	2087	2259	2059	2245	2094	2165	2131	2168	2246	2193	2046	2260	2143		2856.03	4771.42	4071.08	6765.78	4964.01	6250.91	6008.74	4986.18	3698.57	4841.3	5810.98	3908.88	4933.93	4788.83	4255.17	4378.93	3944.67
2020-06-17 07:00:02	2020-06-17	1900-01-02 07:00:00	14.27	97.5	2117	2062	2128	2301	2149	2179	2112	2102	2363	2302	2142	2229	2323	2183	2087	2259	2061	2245	2094	2166	2131	2168	2246	2194	2047	2261	2148		2858.27	4771.42	4073.84	6765.78	4967.14	6250.91	6008.74	4989.29	3701.12	4841.3	5814.42	3908.88	4937.03	4791.98	4255.17	4378.93	3950.15
2020-06-17 07:05:02	2020-06-17	1900-01-02 07:05:00	14.44	97.5	2117	2063	2128	2302	2149	2179	2112	2102	2363	2303	2142	2230	2323	2183	2087	2259	2061	2245	2094	2166	2132	2169	2247	2194	2047	2261	2150		2858.27	4774.46	4073.84	6769.63	4967.14	6250.91	6008.74	4989.29	3701.12	4844.44	5814.42	3911.58	4937.03	4791.98	4255.17	4378.93	3950.15
2020-06-17 07:10:02	2020-06-17	1900-01-02 07:10:00	14.57	97.5	2117	2064	2128	2302	2149	2179	2112	2102	2364	2303	2142	2230	2324	2183	2087	2260	2061	2246	2095	2167	2132	2169	2247	2195	2047	2261	2150		2858.27	4777.49	4073.84	6769.63	4967.14	6250.91	6008.74	4989.29	3703.67	4844.44	5814.42	3911.58	4940.13	4791.98	4255.17	4381.84	3950.15
2020-06-17 07:15:02	2020-06-17	1900-01-02 07:15:00	14.73	97.5	2118	2064	2129	2303	2150	2180	2112	2103	2364	2303	2143	2230	2324	2184	2087	2260	2061	2247	2095	2167	2132	2169	2248	2195	2048	2262	2150		2860.51	4777.49	4076.6	6773.49	4970.28	6254.6	6008.74	4992.4	3703.67	4844.44	5817.87	3911.58	4940.13	4795.13	4255.17	4381.84	3950.15
2020-06-17 07:20:02	2020-06-17	1900-01-02 07:20:00	14.84	97.5	2118	2064	2129	2303	2150	2180	2112	2103	2365	2304	2143	2230	2325	2184	2088	2261	2061	2247	2095	2168	2133	2170	2248	2195	2048	2262	2150		2860.51	4777.49	4076.6	6773.49	4970.28	6254.6	6008.74	4992.4	3706.22	4847.57	5817.87	3911.58	4943.23	4795.13	4257.92	4384.75	3950.15
2020-06-17 07:25:02	2020-06-17	1900-01-02 07:25:00	14.87	97.3	2118	2065	2130	2303	2150	2180	2113	2104	2365	2304	2144	2231	2325	2185	2088	2261	2063	2247	2095	2168	2133	2170	2248	2196	2049	2262	2150		2860.51	4780.53	4079.36	6773.49	4970.28	6254.6	6012.37	4995.51	3706.22	4847.57	5821.31	3914.29	4943.23	4798.28	4257.92	4384.75	3955.64
2020-06-17 07:30:02	2020-06-17	1900-01-02 07:30:00	14.92	97.3	2120	2067	2130	2304	2151	2180	2113	2104	2366	2304	2144	2231	2326	2185	2088	2261	2064	2247	2095	2168	2133	2170	2249	2196	2049	2262	2150		2864.99	4786.62	4079.36	6777.34	4973.41	6254.6	6012.37	4995.51	3708.77	4847.57	5821.31	3914.29	4946.34	4798.28	4257.92	4384.75	3958.39
2020-06-17 07:35:02	2020-06-17	1900-01-02 07:35:00	15.04	97.3	2121	2068	2130	2304	2151	2181	2117	2104	2366	2305	2144	2231	2326	2185	2089	2262	2064	2247	2095	2169	2133	2171	2249	2197	2050	2263	2150		2867.24	4789.66	4079.36	6777.34	4973.41	6258.3	6026.91	4995.51	3708.77	4850.71	5821.31	3914.29	4946.34	4798.28	4260.67	4387.67	3958.39
2020-06-17 07:40:02	2020-06-17	1900-01-02 07:40:00	15.14	97.3	2121	2068	2130	2304	2151	2182	2117	2105	2367	2305	2145	2232	2327	2185	2089	2262	2065	2247	2097	2169	2134	2171	2250	2197	2050	2263	2150		2867.24	4789.66	4079.36	6777.34	4973.41	6262	6026.91	4998.63	3711.32	4850.71	5824.76	3916.99	4949.44	4798.28	4260.67	4387.67	3961.13
2020-06-17 07:45:02	2020-06-17	1900-01-02 07:45:00	15.33	97.5	2122	2069	2130	2305	2152	2182	2117	2105	2367	2306	2145	2232	2327	2186	2089	2263	2066	2248	2097	2169	2134	2171	2250	2198	2050	2263	2149		2869.48	4792.71	4079.36	6781.2	4976.54	6262	6026.91	4998.63	3711.32	4853.85	5824.76	3916.99	4949.44	4801.44	4260.67	4390.59	3963.88
2020-06-17 07:50:02	2020-06-17	1900-01-02 07:50:00	15.53	97.4	2122	2070	2130	2305	2152	2182	2117	2106	2368	2306	2146	2232	2328	2186	2090	2263	2067	2249	2097	2170	2134	2172	2251	2198	2051	2264	2149		2869.48	4795.75	4079.36	6781.2	4976.54	6262	6026.91	5001.74	3713.87	4853.85	5828.21	3916.99	4952.55	4801.44	4263.41	4390.59	3966.63
2020-06-17 07:55:02	2020-06-17	1900-01-02 07:55:00	15.77	97.4	2122	2070	2131	2306	2152	2183	2117	2106	2369	2307	2146	2233	2328	2187	2090	2264	2067	2249	2097	2170	2135	2173	2251	2198	2052	2264	2149		2869.48	4795.75	4082.12	6785.06	4976.54	6265.71	6026.91	5001.74	3716.42	4856.99	5828.21	3919.7	4952.55	4804.59	4263.41	4393.5	3966.63
2020-06-17 08:00:02	2020-06-17	1900-01-02 08:00:00	16.08	97.5	2123	2071	2131	2306	2152	2183	2118	2107	2370	2307	2147	2233	2329	2187	2090	2264	2068	2250	2098	2171	2135	2173	2252	2198	2052	2264	2149		2871.73	4798.8	4082.12	6785.06	4976.54	6265.71	6030.55	5004.86	3718.98	4856.99	5831.66	3919.7	4955.65	4804.59	4263.41	4393.5	3969.38
2020-06-17 08:05:02	2020-06-17	1900-01-02 08:05:00	16.3	97.3	2124	2072	2133	2306	2153	2183	2119	2108	2371	2308	2147	2233	2329	2188	2091	2265	2068	2250	2099	2171	2135	2174	2252	2198	2053	2264	2149		2873.97	4801.85	4087.65	6785.06	4979.68	6265.71	6034.19	5007.98	3721.53	4860.13	5831.66	3919.7	4955.65	4807.75	4266.16	4396.42	3969.38
2020-06-17 08:10:02	2020-06-17	1900-01-02 08:10:00	16.45	97	2124	2072	2133	2307	2153	2183	2119	2108	2371	2308	2147	2233	2330	2188	2091	2265	2069	2250	2099	2171	2135	2174	2253	2198	2053	2179	2149		2873.97	4801.85	4087.65	6788.92	4979.68	6265.71	6034.19	5007.98	3721.53	4860.13	5831.66	3919.7	4958.76	4807.75	4266.16	4396.42	3972.14
2020-06-17 08:15:02	2020-06-17	1900-01-02 08:15:00	16.68	97	2124	2072	2133	2307	2153	2183	2119	2108	2371	2309	2148	2234	2330	2188	2091	2265	2069	2250	2099	2172	2136	2174	2253	2199	2053	1589	2148		2873.97	4801.85	4087.65	6788.92	4979.68	6265.71	6034.19	5007.98	3721.53	4863.27	5835.11	3922.41	4958.76	4807.75	4266.16	4396.42	3972.14
2020-06-17 08:20:02	2020-06-17	1900-01-02 08:20:00	16.88	96.7	2124	2072	2133	2307	2153	2183	2119	2109	2371	2310	2148	2234	2330	2188	2091	2265	2069	2250	2099	2172	2136	2174	2253	2199	2053	1839	2148		2873.97	4801.85	4087.65	6788.92	4979.68	6265.71	6034.19	5011.1	3721.53	4866.42	5835.11	3922.41	4958.76	4807.75	4266.16	4396.42	3972.14
2020-06-17 08:25:02	2020-06-17	1900-01-02 08:25:00	17.04	96.3	2124	2072	2133	2307	2153	2183	2119	2109	2372	2310	2148	2234	2331	2188	2091	2266	2069	2250	2099	2172	2136	2174	2253	2199	2053	1999	2148		2873.97	4801.85	4087.65	6788.92	4979.68	6265.71	6034.19	5011.1	3724.09	4866.42	5835.11	3922.41	4961.87	4807.75	4266.16	4399.34	3972.14
2020-06-17 08:30:02	2020-06-17	1900-01-02 08:30:00	17.23	95.8	2124	2072	2133	2307	2153	2183	2119	2109	2373	2311	2148	2234	2331	2189	2091	2266	2070	2250	2099	2172	2136	2174	2254	2199	2053	2265	2148		2873.97	4801.85	4087.65	6788.92	4979.68	6265.71	6034.19	5011.1	3726.65	4869.56	5835.11	3922.41	4961.87	4810.91	4266.16	4399.34	3974.89
2020-06-17 08:35:02	2020-06-17	1900-01-02 08:35:00	17.44	94.5	2124	2072	2133	2307	2153	2183	2119	2109	2373	2311	2148	2234	2331	2189	2091	2266	2070	2250	2099	2172	2136	2174	2254	2199	2053	2265	2148		2873.97	4801.85	4087.65	6788.92	4979.68	6265.71	6034.19	5011.1	3726.65	4869.56	5835.11	3922.41	4961.87	4810.91	4266.16	4399.34	3974.89
2020-06-17 08:40:02	2020-06-17	1900-01-02 08:40:00	17.62	92.4	2124	2072	2133	2307	2153	2183	2119	2109	2373	2311	2148	2234	2331	2189	2091	2266	2070	2250	2099	2172	2136	2174	2254	2199	2053	2265	2148		2873.97	4801.85	4087.65	6788.92	4979.68	6265.71	6034.19	5011.1	3726.65	4869.56	5835.11	3922.41	4961.87	4810.91	4266.16	4399.34	3974.89
2020-06-17 08:45:02	2020-06-17	1900-01-02 08:45:00	17.86	91.7	2123	2072	2133	2307	2152	2183	2119	2109	2373	2311	2148	2234	2331	2189	2091	2265	2071	2250	2099	2172	2136	2174	2254	2199	2053	2264	2148		2871.73	4801.85	4087.65	6788.92	4976.54	6265.71	6034.19	5011.1	3726.65	4869.56	5835.11	3922.41	4961.87	4810.91	4266.16	4396.42	3977.65
2020-06-17 08:50:02	2020-06-17	1900-01-02 08:50:00	18.01	90.4	2123	2072	2133	2307	2152	2183	2119	2109	2373	2311	2148	2233	2331	2189	2091	2265	2071	2251	2098	2172	2136	2174	2254	2199	2053	2264	2148		2871.73	4801.85	4087.65	6788.92	4976.54	6265.71	6034.19	5011.1	3726.65	4869.56	5835.11	3919.7	4961.87	4810.91	4266.16	4396.42	3977.65
2020-06-17 08:55:02	2020-06-17	1900-01-02 08:55:00	18.15	89.9	2122	2072	2133	2306	2151	2183	2119	2109	2373	2311	2148	2233	2331	2189	2091	2265	2071	2251	2099	2172	2136	2174	2254	2199	2053	2264	2148		2869.48	4801.85	4087.65	6785.06	4973.41	6265.71	6034.19	5011.1	3726.65	4869.56	5835.11	3919.7	4961.87	4810.91	4266.16	4396.42	3977.65
2020-06-17 09:00:02	2020-06-17	1900-01-02 09:00:00	18.35	90.6	2121	2072	2133	2305	2150	2183	2119	2109	2373	2311	2148	2233	2331	2189	2091	2264	2071	2251	2098	2172	2135	2174	2254	2199	2053	2264	2148		2867.24	4801.85	4087.65	6781.2	4970.28	6265.71	6034.19	5011.1	3726.65	4869.56	5835.11	3919.7	4961.87	4810.91	4266.16	4393.5	3977.65
2020-06-17 09:05:02	2020-06-17	1900-01-02 09:05:00	18.54	89.3	2120	2072	2133	2305	2149	2183	2119	2109	2373	2310	2147	2233	2331	2189	2091	2264	2071	2251	2098	2172	2135	2174	2254	2199	2053	2264	2148		2864.99	4801.85	4087.65	6781.2	4967.14	6265.71	6034.19	5011.1	3726.65	4866.42	5831.66	3919.7	4961.87	4810.91	4266.16	4393.5	3977.65
2020-06-17 09:10:02	2020-06-17	1900-01-02 09:10:00	18.71	87.9	2119	2072	2133	2304	2148	2182	2119	2108	2373	2310	2147	2232	2331	2189	2090	2264	2071	2251	2098	2172	2135	2174	2254	2199	2053	2263	2147		2862.75	4801.85	4087.65	6777.34	4964.01	6262	6034.19	5007.98	3726.65	4866.42	5831.66	3916.99	4961.87	4810.91	4263.41	4393.5	3977.65
2020-06-17 09:15:02	2020-06-17	1900-01-02 09:15:00	18.83	87.2	2119	2072	2133	2303	2148	2182	2119	2108	2373	2310	2147	2232	2331	2189	2090	2263	2071	2251	2098	2172	2135	2174	2254	2198	2053	2262	2147		2862.75	4801.85	4087.65	6773.49	4964.01	6262	6034.19	5007.98	3726.65	4866.42	5831.66	3916.99	4961.87	4810.91	4263.41	4390.59	3977.65
2020-06-17 09:20:02	2020-06-17	1900-01-02 09:20:00	18.89	87.2	2118	2072	2133	2302	2147	2181	2119	2108	2373	2310	2146	2232	2331	2189	2089	2263	2071	2251	2098	2172	2135	2174	2253	2198	2053	2260	2147		2860.51	4801.85	4087.65	6769.63	4960.88	6258.3	6034.19	5007.98	3726.65	4866.42	5828.21	3916.99	4961.87	4810.91	4260.67	4390.59	3977.65
2020-06-17 09:25:02	2020-06-17	1900-01-02 09:25:00	18.92	85.8	2117	2072	2133	2302	2147	2181	2119	2107	2373	2310	2146	2231	2330	2189	2088	2262	2071	2251	2098	2172	2135	2174	2253	2198	2053	2260	2147		2858.27	4801.85	4087.65	6769.63	4960.88	6258.3	6034.19	5004.86	3726.65	4866.42	5828.21	3914.29	4958.76	4810.91	4257.92	4387.67	3977.65
2020-06-17 09:30:02	2020-06-17	1900-01-02 09:30:00	18.89	85.5	2117	2072	2133	2301	2147	2181	2119	2107	2373	2309	2145	2231	2330	2188	2087	2262	2071	2251	2098	2172	2134	2174	2253	2198	2053	2260	2147		2858.27	4801.85	4087.65	6765.78	4960.88	6258.3	6034.19	5004.86	3726.65	4863.27	5824.76	3914.29	4958.76	4807.75	4255.17	4387.67	3977.65
2020-06-17 09:35:02	2020-06-17	1900-01-02 09:35:00	19	85.7	2116	2072	2133	2300	2146	2180	2119	2106	2373	2309	2144	2230	2330	2188	2087	2261	2071	2251	2098	2172	2134	2174	2253	2198	2053	2259	2147		2856.03	4801.85	4087.65	6761.93	4957.76	6254.6	6034.19	5001.74	3726.65	4863.27	5821.31	3911.58	4958.76	4807.75	4255.17	4384.75	3977.65
2020-06-17 09:40:02	2020-06-17	1900-01-02 09:40:00	19.2	85.4	2115	2072	2133	2300	2146	2180	2118	2106	2373	2309	2144	2229	2329	2188	2086	2260	2071	2251	2098	2171	2133	2174	2253	2198	2053	2258	2147		2853.8	4801.85	4087.65	6761.93	4957.76	6254.6	6030.55	5001.74	3726.65	4863.27	5821.31	3908.88	4955.65	4807.75	4252.43	4381.84	3977.65
2020-06-17 09:45:02	2020-06-17	1900-01-02 09:45:00	19.46	85.9	2112	2072	2133	2299	2145	2179	2118	2106	2373	2308	2143	2229	2329	2188	2085	2260	2071	2251	2098	2171	2133	2174	2252	2198	2053	2257	2147		2847.09	4801.85	4087.65	6758.07	4954.63	6250.91	6030.55	5001.74	3726.65	4860.13	5817.87	3908.88	4955.65	4807.75	4249.69	4381.84	3977.65
2020-06-17 09:50:02	2020-06-17	1900-01-02 09:50:00	19.61	84.4	2111	2072	2133	2298	2144	2179	2118	2105	2373	2308	2142	2228	2328	2188	2084	2259	2071	2251	2098	2171	2132	2174	2252	2198	2052	2257	2147		2844.86	4801.85	4087.65	6754.23	4951.51	6250.91	6030.55	4998.63	3726.65	4860.13	5814.42	3906.17	4952.55	4807.75	4246.94	4378.93	3977.65
2020-06-17 09:55:02	2020-06-17	1900-01-02 09:55:00	19.66	83.3	2110	2071	2133	2298	2144	2178	2118	2105	2373	2308	2142	2228	2328	2187	2083	2259	2071	2251	2098	2170	2131	2174	2251	2198	2052	2256	2147		2842.63	4798.8	4087.65	6754.23	4951.51	6247.21	6030.55	4998.63	3726.65	4860.13	5814.42	3906.17	4952.55	4804.59	4244.2	4378.93	3977.65
2020-06-17 10:00:02	2020-06-17	1900-01-02 10:00:00	19.65	83.4	2110	2071	2133	2297	2144	2178	2118	2105	2373	2307	2141	2228	2328	2187	2082	2258	2071	2251	2098	2169	2131	2174	2251	2198	2052	2256	2147		2842.63	4798.8	4087.65	6750.38	4951.51	6247.21	6030.55	4998.63	3726.65	4856.99	5810.98	3906.17	4952.55	4804.59	4241.46	4376.02	3977.65
2020-06-17 10:05:02	2020-06-17	1900-01-02 10:05:00	19.79	83.2	2109	2071	2133	2297	2143	2178	2118	2104	2373	2307	2141	2227	2328	2187	2082	2258	2071	2251	2098	2169	2131	2174	2250	2198	2052	2256	2147		2840.4	4798.8	4087.65	6750.38	4948.38	6247.21	6030.55	4995.51	3726.65	4856.99	5810.98	3903.47	4952.55	4804.59	4241.46	4376.02	3977.65
2020-06-17 10:10:02	2020-06-17	1900-01-02 10:10:00	19.99	82.2	2108	2071	2133	2296	2143	2178	2118	2104	2373	2306	2140	2227	2327	2186	2081	2257	2071	2251	2098	2168	2130	2174	2250	2198	2051	2255	2147		2838.17	4798.8	4087.65	6746.53	4948.38	6247.21	6030.55	4995.51	3726.65	4853.85	5807.54	3903.47	4949.44	4801.44	4238.72	4373.11	3977.65
2020-06-17 10:15:02	2020-06-17	1900-01-02 10:15:00	20.1	82.3	2107	2071	2133	2296	2142	2178	2118	2104	2373	2306	2140	2226	2327	2186	2080	2257	2071	2251	2098	2168	2130	2174	2249	2198	2050	2254	2147		2835.94	4798.8	4087.65	6746.53	4945.26	6247.21	6030.55	4995.51	3726.65	4853.85	5807.54	3900.77	4949.44	4801.44	4235.99	4373.11	3977.65
2020-06-17 10:20:02	2020-06-17	1900-01-02 10:20:00	20.2	81	2105	2070	2133	2295	2141	2177	2117	2103	2373	2306	2139	2226	2327	2185	2079	2256	2071	2251	2098	2167	2129	2174	2249	2197	2048	2253	2146		2831.49	4795.75	4087.65	6742.69	4942.14	6243.52	6026.91	4992.4	3726.65	4853.85	5804.1	3900.77	4949.44	4798.28	4233.25	4370.2	3977.65
2020-06-17 10:25:02	2020-06-17	1900-01-02 10:25:00	20.72	80.5	2104	2070	2133	2293	2140	2177	2116	2103	2373	2306	2138	2225	2326	2185	2078	2255	2071	2251	2098	2166	2129	2174	2248	2197	2047	2252	2146		2829.27	4795.75	4087.65	6735	4939.02	6243.52	6023.27	4992.4	3726.65	4853.85	5800.66	3898.07	4946.34	4798.28	4230.52	4367.29	3977.65
2020-06-17 10:30:02	2020-06-17	1900-01-02 10:30:00	21.19	78.09	2102	2068	2133	2292	2139	2176	2115	2103	2373	2306	2137	2225	2325	2184	2077	2254	2071	2251	2098	2165	2128	2174	2247	2195	2045	2251	2146		2824.82	4789.66	4087.65	6731.16	4935.9	6239.82	6019.63	4992.4	3726.65	4853.85	5797.22	3898.07	4943.23	4795.13	4227.78	4364.38	3977.65
2020-06-17 10:35:02	2020-06-17	1900-01-02 10:35:00	21.48	75.09	2100	2067	2133	2290	2137	2174	2114	2102	2373	2306	2136	2224	2324	2183	2076	2253	2071	2251	2098	2164	2127	2174	2246	2194	2044	2251	2146		2820.38	4786.62	4087.65	6723.48	4929.67	6232.44	6016	4989.29	3726.65	4853.85	5793.79	3895.38	4940.13	4791.98	4225.05	4361.48	3977.65
2020-06-17 10:40:02	2020-06-17	1900-01-02 10:40:00	21.88	74.42	2097	2065	2133	2288	2135	2172	2113	2101	2373	2305	2134	2222	2323	2182	2074	2252	2071	2251	2098	2163	2125	2174	2245	2193	2042	2249	2146		2813.73	4780.53	4087.65	6715.81	4923.44	6225.07	6012.37	4986.18	3726.65	4850.71	5786.92	3889.98	4937.03	4788.83	4219.59	4358.57	3977.65
2020-06-17 10:45:02	2020-06-17	1900-01-02 10:45:00	22.27	75.06	2095	2063	2133	2286	2134	2171	2112	2100	2373	2303	2133	2221	2322	2181	2073	2251	2071	2251	2098	2161	2124	2174	2243	2191	2039	2248	2146		2809.3	4774.46	4087.65	6708.15	4920.33	6221.38	6008.74	4983.07	3726.65	4844.44	5783.49	3887.29	4933.93	4785.68	4216.86	4355.67	3977.65
2020-06-17 10:50:02	2020-06-17	1900-01-02 10:50:00	22.69	72.66	2091	2060	2133	2283	2132	2169	2111	2099	2371	2302	2130	2219	2320	2180	2072	2250	2071	2251	2098	2160	2123	2174	2242	2190	2036	2246	2146		2800.46	4765.35	4087.65	6696.66	4914.11	6214.01	6005.11	4979.96	3721.53	4841.3	5773.2	3881.9	4927.74	4782.53	4214.13	4352.77	3977.65
2020-06-17 10:55:02	2020-06-17	1900-01-02 10:55:00	22.75	71.85	2088	2058	2133	2281	2131	2169	2110	2098	2370	2301	2129	2218	2319	2179	2070	2248	2071	2251	2098	2158	2122	2174	2241	2188	2034	2245	2145		2793.84	4759.28	4087.65	6689.01	4911	6214.01	6001.48	4976.85	3718.98	4838.17	5769.78	3879.21	4924.64	4779.38	4208.68	4346.97	3977.65
2020-06-17 11:00:02	2020-06-17	1900-01-02 11:00:00	22.67	71.66	2085	2056	2132	2279	2130	2168	2109	2097	2369	2300	2127	2216	2318	2178	2068	2247	2071	2251	2098	2157	2121	2174	2239	2186	2032	2244	2145		2787.23	4753.22	4084.88	6681.37	4907.89	6210.33	5997.85	4973.75	3716.42	4835.04	5762.93	3873.84	4921.55	4776.24	4203.23	4344.07	3977.65
2020-06-17 11:05:02	2020-06-17	1900-01-02 11:05:00	22.77	72.26	2084	2056	2131	2277	2129	2167	2109	2097	2369	2299	2125	2215	2317	2177	2067	2246	2071	2251	2098	2155	2119	2174	2238	2185	2031	2243	2145		2785.03	4753.22	4082.12	6673.73	4904.79	6206.65	5997.85	4973.75	3716.42	4831.91	5756.08	3871.15	4918.46	4773.09	4200.51	4341.18	3977.65
2020-06-17 11:10:02	2020-06-17	1900-01-02 11:10:00	23.05	71.6	2081	2054	2130	2275	2128	2167	2108	2096	2368	2298	2123	2213	2316	2176	2065	2244	2071	2251	2098	2154	2118	2174	2236	2183	2029	2242	2145		2778.44	4747.17	4079.36	6666.1	4901.68	6206.65	5994.22	4970.65	3713.87	4828.78	5749.25	3865.78	4915.36	4769.95	4195.07	4335.39	3977.65
2020-06-17 11:15:02	2020-06-17	1900-01-02 11:15:00	23.11	71.74	2078	2052	2129	2273	2127	2167	2107	2094	2365	2297	2121	2212	2315	2175	2064	2243	2071	2251	2098	2152	2117	2174	2235	2182	2027	2240	2145		2771.85	4741.11	4076.6	6658.47	4898.58	6206.65	5990.6	4964.44	3706.22	4825.65	5742.41	3863.1	4912.28	4766.81	4192.35	4332.5	3977.65
2020-06-17 11:20:02	2020-06-17	1900-01-02 11:20:00	23.31	69.81	2074	2050	2127	2271	2126	2167	2106	2093	2364	2295	2119	2210	2314	2173	2062	2242	2071	2251	2098	2151	2116	2174	2234	2180	2025	2238	2145		2763.09	4735.07	4071.08	6650.85	4895.48	6206.65	5986.98	4961.34	3703.67	4819.4	5735.59	3857.74	4909.19	4760.53	4186.91	4329.61	3977.65
2020-06-17 11:25:02	2020-06-17	1900-01-02 11:25:00	23.57	69.11	2072	2048	2126	2270	2125	2167	2106	2092	2362	2294	2117	2209	2312	2172	2061	2241	2070	2251	2098	2149	2115	2174	2233	2179	2024	2238	2145		2758.71	4729.03	4068.32	6647.04	4892.38	6206.65	5986.98	4958.24	3698.57	4816.28	5728.77	3855.06	4903.01	4757.4	4184.2	4326.72	3974.89
2020-06-17 11:30:02	2020-06-17	1900-01-02 11:30:00	23.71	69.33	2067	2046	2123	2268	2124	2165	2105	2089	2360	2292	2115	2207	2311	2171	2059	2239	2071	2251	2098	2148	2113	2174	2231	2177	2021	2237	2145		2747.79	4722.99	4060.05	6639.43	4889.28	6199.3	5983.36	4948.95	3693.48	4810.03	5721.95	3849.7	4899.93	4754.26	4178.77	4320.94	3977.65
2020-06-17 11:35:02	2020-06-17	1900-01-02 11:35:00	23.69	68.98	2064	2044	2122	2267	2124	2165	2105	2089	2360	2291	2114	2206	2310	2170	2058	2238	2071	2251	2098	2146	2112	2174	2229	2176	2020	2235	2145		2741.26	4716.96	4057.3	6635.62	4889.28	6199.3	5983.36	4948.95	3693.48	4806.91	5718.54	3847.03	4896.84	4751.13	4176.06	4318.06	3977.65
2020-06-17 11:40:02	2020-06-17	1900-01-02 11:40:00	23.52	66.24	2056	2039	2121	2266	2123	2162	2103	2087	2356	2288	2111	2204	2307	2168	2056	2237	2072	2250	2098	2145	2111	2174	2227	2174	2018	2233	2145		2723.88	4701.91	4054.55	6631.82	4886.18	6188.27	5976.12	4942.77	3683.32	4797.56	5708.33	3841.68	4887.6	4744.86	4170.64	4315.17	3980.4
2020-06-17 11:45:02	2020-06-17	1900-01-02 11:45:00	23.46	67.68	2053	2037	2121	2265	2123	2161	2103	2086	2355	2287	2110	2203	2307	2167	2054	2236	2072	2250	2098	2143	2110	2174	2226	2172	2018	2233	2145		2717.38	4695.9	4054.55	6628.02	4886.18	6184.6	5976.12	4939.68	3680.78	4794.45	5704.93	3839.01	4887.6	4741.73	4165.23	4312.29	3980.4
2020-06-17 11:50:02	2020-06-17	1900-01-02 11:50:00	23.53	68.63	2052	2037	2120	2265	2123	2161	2103	2086	2354	2286	2109	2203	2306	2166	2053	2235	2071	2250	2098	2142	2109	2174	2225	2171	2017	2232	2145		2715.22	4695.9	4051.8	6628.02	4886.18	6184.6	5976.12	4939.68	3678.25	4791.33	5701.53	3839.01	4884.52	4738.61	4162.52	4309.41	3977.65
2020-06-17 11:55:02	2020-06-17	1900-01-02 11:55:00	23.8	69.22	2048	2035	2120	2265	2123	2161	2103	2086	2354	2286	2108	2202	2305	2165	2052	2234	2071	2250	2098	2141	2108	2174	2224	2170	2017	2232	2145		2706.57	4689.89	4051.8	6628.02	4886.18	6184.6	5976.12	4939.68	3678.25	4791.33	5698.14	3836.34	4881.45	4735.48	4159.82	4306.53	3977.65
2020-06-17 12:00:02	2020-06-17	1900-01-02 12:00:00	23.99	65.55	2045	2033	2120	2264	2122	2161	2103	2085	2354	2285	2107	2202	2304	2165	2051	2233	2071	2249	2098	2140	2107	2174	2224	2169	2016	2231	2145		2700.1	4683.89	4051.8	6624.22	4883.08	6184.6	5976.12	4936.59	3678.25	4788.22	5694.74	3836.34	4878.37	4735.48	4157.11	4303.65	3977.65
2020-06-17 12:05:02	2020-06-17	1900-01-02 12:05:00	24.15	62.81	2042	2031	2120	2263	2121	2161	2103	2084	2352	2284	2105	2201	2303	2163	2049	2232	2071	2249	2097	2138	2106	2174	2222	2167	2014	2217	2144		2693.64	4677.9	4051.8	6620.42	4879.99	6184.6	5976.12	4933.5	3673.18	4785.11	5687.95	3833.67	4875.3	4729.23	4151.71	4300.77	3977.65
2020-06-17 12:10:02	2020-06-17	1900-01-02 12:10:00	24.22	61.28	2039	2029	2119	2262	2121	2161	2102	2083	2351	2282	2104	2199	2302	2162	2048	2230	2071	2248	2097	2136	2105	2174	2221	2165	2012	2217	2144		2687.19	4671.9	4049.05	6616.63	4879.99	6184.6	5972.5	4930.41	3670.64	4778.9	5684.56	3828.33	4872.22	4726.11	4149.01	4295.02	3977.65
2020-06-17 12:15:02	2020-06-17	1900-01-02 12:15:00	24.29	59.32	2034	2025	2118	2260	2120	2160	2102	2081	2348	2281	2102	2198	2300	2160	2046	2228	2071	2246	2097	2134	2103	2174	2218	2163	2009	2147	2144		2676.46	4659.94	4046.3	6609.04	4876.9	6180.93	5972.5	4924.24	3663.05	4775.79	5677.78	3825.67	4866.08	4719.86	4143.61	4289.27	3977.65
2020-06-17 12:20:02	2020-06-17	1900-01-02 12:20:00	24.29	60.25	2030	2023	2117	2259	2119	2159	2101	2080	2346	2280	2100	2196	2299	2159	2044	2227	2071	2245	2097	2132	2102	2174	2217	2161	2008	2134	2144		2667.9	4653.96	4043.56	6605.24	4873.8	6177.26	5968.89	4921.16	3657.99	4772.69	5671	3820.34	4863.01	4716.75	4138.22	4286.4	3977.65
2020-06-17 12:25:02	2020-06-17	1900-01-02 12:25:00	24.26	58.08	2025	2020	2114	2259	2119	2158	2101	2078	2344	2278	2099	2195	2296	2156	2042	2225	2070	2239	2097	2130	2100	2173	2213	2159	2005	2219	2144		2657.22	4645.01	4035.33	6605.24	4873.8	6173.6	5968.89	4915	3652.94	4766.48	5667.61	3817.68	4853.81	4707.4	4132.83	4280.66	3974.89
2020-06-17 12:30:02	2020-06-17	1900-01-02 12:30:00	24.3	57.76	2021	2018	2114	2258	2118	2158	2101	2077	2343	2277	2097	2193	2295	2154	2041	2224	2068	2236	2097	2129	2099	2172	2212	2158	2005	2224	2144		2648.7	4639.04	4035.33	6601.45	4870.71	6173.6	5968.89	4911.92	3650.42	4763.38	5660.85	3812.36	4850.75	4701.17	4130.14	4277.79	3969.38
2020-06-17 12:35:02	2020-06-17	1900-01-02 12:35:00	24.45	54.46	2015	2015	2113	2257	2117	2157	2100	2075	2340	2275	2095	2192	2293	2152	2038	2222	2068	2236	2097	2127	2097	2172	2210	2155	2003	2223	2144		2635.96	4630.11	4032.59	6597.66	4867.62	6169.93	5965.27	4905.76	3642.85	4757.18	5654.09	3809.7	4844.62	4694.95	4122.07	4272.06	3969.38
2020-06-17 12:40:02	2020-06-17	1900-01-02 12:40:00	24.64	54.52	2012	2014	2112	2256	2117	2157	2100	2074	2338	2274	2092	2191	2291	2150	2036	2220	2068	2236	2097	2124	2096	2172	2209	2153	2003	2223	2144		2629.6	4627.13	4029.85	6593.88	4867.62	6169.93	5965.27	4902.69	3637.81	4754.09	5643.95	3807.04	4838.5	4688.74	4116.7	4266.33	3969.38
2020-06-17 12:45:02	2020-06-17	1900-01-02 12:45:00	24.82	54.29	2008	2012	2112	2255	2116	2157	2100	2073	2337	2273	2090	2190	2289	2148	2034	2219	2068	2233	2096	2122	2094	2171	2207	2151	2001	2222	2144		2621.14	4621.18	4029.85	6590.09	4864.53	6169.93	5965.27	4899.61	3635.3	4750.99	5637.2	3804.39	4832.39	4682.53	4111.33	4263.47	3969.38
2020-06-17 12:50:02	2020-06-17	1900-01-02 12:50:00	24.88	54.64	2003	2010	2109	2254	2116	2157	2099	2071	2335	2271	2087	2188	2287	2146	2032	2217	2068	2229	2096	2119	2093	2169	2204	2149	1999	2221	2144		2610.59	4615.24	4021.63	6586.3	4864.53	6169.93	5961.66	4893.47	3630.26	4744.8	5627.09	3799.08	4826.28	4676.33	4105.97	4257.75	3969.38
2020-06-17 12:55:02	2020-06-17	1900-01-02 12:55:00	24.96	55.24	1997	2007	2108	2254	2116	2157	2099	2070	2333	2270	2085	2187	2285	2145	2030	2216	2067	2228	2096	2117	2092	2169	2202	2147	1998	2221	2143		2597.96	4606.34	4018.9	6586.3	4864.53	6169.93	5961.66	4890.4	3625.24	4741.71	5620.36	3796.43	4820.18	4673.23	4100.61	4254.89	3966.63
2020-06-17 13:00:02	2020-06-17	1900-01-02 13:00:00	25.06	56.56	1994	2006	2108	2254	2116	2157	2100	2069	2332	2269	2084	2187	2284	2143	2028	2215	2067	2228	2096	2115	2090	2169	2202	2146	1998	2221	2143		2591.67	4603.37	4018.9	6586.3	4864.53	6169.93	5965.27	4887.33	3622.73	4738.62	5616.99	3796.43	4817.13	4667.03	4095.26	4252.04	3966.63
2020-06-17 13:05:02	2020-06-17	1900-01-02 13:05:00	25.36	56.43	1992	2005	2108	2254	2116	2157	2100	2069	2331	2268	2083	2186	2284	2143	2028	2214	2067	2228	2096	2114	2090	2169	2201	2145	1997	2221	2143		2587.47	4600.41	4018.9	6586.3	4864.53	6169.93	5965.27	4887.33	3620.22	4735.53	5613.63	3793.77	4817.13	4667.03	4095.26	4249.18	3966.63
2020-06-17 13:10:02	2020-06-17	1900-01-02 13:10:00	25.32	51.88	1988	2002	2108	2254	2117	2157	2100	2069	2330	2267	2081	2186	2283	2142	2027	2214	2067	2228	2096	2113	2089	2169	2200	2143	1997	2221	2143		2579.1	4591.52	4018.9	6586.3	4867.62	6169.93	5965.27	4887.33	3617.71	4732.45	5606.9	3793.77	4814.08	4663.94	4092.58	4249.18	3966.63
2020-06-17 13:15:02	2020-06-17	1900-01-02 13:15:00	25.15	53.58	1986	2000	2108	2254	2116	2157	2100	2068	2329	2266	2080	2185	2282	2141	2026	2213	2067	2228	2096	2111	2088	2169	2199	2142	1997	2221	2143		2574.92	4585.6	4018.9	6586.3	4864.53	6169.93	5965.27	4884.26	3615.2	4729.36	5603.54	3791.12	4811.03	4660.84	4089.91	4246.33	3966.63
2020-06-17 13:20:02	2020-06-17	1900-01-02 13:20:00	25.2	54.77	1984	1999	2108	2254	2116	2157	2100	2067	2328	2265	2079	2185	2281	2139	2025	2212	2067	2227	2096	2110	2087	2169	2198	2140	1997	2221	2143		2570.75	4582.65	4018.9	6586.3	4864.53	6169.93	5965.27	4881.19	3612.69	4726.28	5600.18	3791.12	4807.98	4654.66	4087.23	4243.48	3966.63
2020-06-17 13:25:02	2020-06-17	1900-01-02 13:25:00	25.3	52.68	1982	1999	2108	2254	2117	2157	2100	2067	2327	2264	2079	2184	2281	2139	2024	2211	2067	2227	2095	2109	2087	2168	2197	2139	1997	2220	2143		2566.58	4582.65	4018.9	6586.3	4867.62	6169.93	5965.27	4881.19	3610.19	4723.19	5600.18	3788.48	4807.98	4654.66	4084.56	4240.63	3966.63
2020-06-17 13:30:02	2020-06-17	1900-01-02 13:30:00	25.27	52.61	1980	1998	2108	2254	2117	2157	2100	2068	2327	2264	2079	2184	2280	2138	2023	2211	2066	2227	2095	2108	2087	2169	2196	2138	1997	2220	2143		2562.42	4579.69	4018.9	6586.3	4867.62	6169.93	5965.27	4884.26	3610.19	4723.19	5600.18	3788.48	4804.94	4651.57	4081.89	4240.63	3963.88
2020-06-17 13:35:03	2020-06-17	1900-01-02 13:35:00	25.49	53.98	1978	1997	2108	2254	2117	2157	2100	2068	2327	2263	2078	2184	2280	2138	2023	2211	2066	2226	2095	2106	2086	2168	2195	2138	1997	2220	2143		2558.26	4576.74	4018.9	6586.3	4867.62	6169.93	5965.27	4884.26	3610.19	4720.11	5596.82	3788.48	4804.94	4651.57	4081.89	4240.63	3963.88
2020-06-17 13:40:03	2020-06-17	1900-01-02 13:40:00	25.68	53.25	1974	1996	2107	2254	2118	2157	2100	2067	2327	2262	2078	2184	2280	2137	2022	2210	2066	2221	2095	2105	2086	2168	2192	2137	1997	2220	2143		2549.95	4573.78	4016.16	6586.3	4870.71	6169.93	5965.27	4881.19	3610.19	4717.03	5596.82	3788.48	4804.94	4648.48	4079.22	4237.78	3963.88
2020-06-17 13:45:03	2020-06-17	1900-01-02 13:45:00	25.71	52.33	1972	1996	2108	2254	2118	2157	2100	2068	2327	2262	2078	2184	2280	2136	2021	2210	2066	2220	2095	2105	2086	2168	2192	2136	1997	2220	2143		2545.8	4573.78	4018.9	6586.3	4870.71	6169.93	5965.27	4884.26	3610.19	4717.03	5596.82	3788.48	4804.94	4645.39	4076.55	4237.78	3963.88
2020-06-17 13:50:03	2020-06-17	1900-01-02 13:50:00	25.73	51.71	1969	1995	2108	2254	2119	2157	2100	2067	2327	2261	2078	2184	2278	2134	2021	2210	2066	2219	2095	2104	2085	2168	2191	2135	1997	2220	2142		2539.59	4570.83	4018.9	6586.3	4873.8	6169.93	5965.27	4881.19	3610.19	4713.95	5596.82	3788.48	4798.85	4639.22	4076.55	4237.78	3963.88
2020-06-17 13:55:03	2020-06-17	1900-01-02 13:55:00	25.59	49.2	1967	1994	2108	2254	2119	2157	2100	2068	2327	2260	2078	2184	2278	2133	2020	2210	2066	2219	2095	2104	2085	2169	2190	2134	1997	2220	2142		2535.45	4567.88	4018.9	6586.3	4873.8	6169.93	5965.27	4884.26	3610.19	4710.87	5596.82	3788.48	4798.85	4636.14	4073.89	4237.78	3963.88
2020-06-17 14:00:03	2020-06-17	1900-01-02 14:00:00	25.5	49.54	1965	1994	2108	2254	2119	2156	2100	2068	2327	2260	2078	2184	2278	2133	2020	2210	2066	2219	2095	2103	2084	2168	2190	2133	1997	2220	2142		2531.32	4567.88	4018.9	6586.3	4873.8	6166.27	5965.27	4884.26	3610.19	4710.87	5596.82	3788.48	4798.85	4636.14	4073.89	4237.78	3963.88
2020-06-17 14:05:03	2020-06-17	1900-01-02 14:05:00	25.7	50.08	1963	1994	2108	2254	2119	2156	2100	2067	2327	2259	2078	2184	2278	2133	2019	2210	2065	2219	2095	2102	2084	2168	2189	2132	1997	2220	2142		2527.2	4567.88	4018.9	6586.3	4873.8	6166.27	5965.27	4881.19	3610.19	4707.8	5596.82	3788.48	4798.85	4636.14	4071.22	4237.78	3961.13
2020-06-17 14:10:03	2020-06-17	1900-01-02 14:10:00	25.94	54	1962	1994	2108	2254	2119	2156	2100	2067	2327	2259	2078	2184	2278	2133	2019	2209	2065	2219	2095	2101	2084	2168	2189	2132	1997	2220	2142		2525.13	4567.88	4018.9	6586.3	4873.8	6166.27	5965.27	4881.19	3610.19	4707.8	5596.82	3788.48	4798.85	4636.14	4071.22	4234.93	3961.13
2020-06-17 14:15:03	2020-06-17	1900-01-02 14:15:00	26.28	54.52	1961	1994	2108	2254	2120	2156	2100	2068	2327	2259	2078	2184	2277	2133	2019	2210	2066	2219	2095	2101	2083	2168	2188	2131	1997	2220	2142		2523.07	4567.88	4018.9	6586.3	4876.9	6166.27	5965.27	4884.26	3610.19	4707.8	5596.82	3788.48	4795.81	4636.14	4071.22	4237.78	3963.88
2020-06-17 14:20:03	2020-06-17	1900-01-02 14:20:00	26.47	52.35	1959	1994	2108	2254	2121	2156	2100	2068	2327	2259	2078	2184	2277	2133	2019	2210	2066	2218	2095	2101	2083	2168	2188	2131	1998	2221	2142		2518.96	4567.88	4018.9	6586.3	4879.99	6166.27	5965.27	4884.26	3610.19	4707.8	5596.82	3788.48	4795.81	4636.14	4071.22	4237.78	3963.88
2020-06-17 14:25:03	2020-06-17	1900-01-02 14:25:00	26.32	49.71	1957	1994	2108	2255	2121	2157	2100	2069	2327	2258	2078	2184	2277	2133	2019	2210	2066	2218	2095	2101	2083	2168	2188	2131	1998	2221	2142		2514.84	4567.88	4018.9	6590.09	4879.99	6169.93	5965.27	4887.33	3610.19	4704.72	5596.82	3788.48	4795.81	4636.14	4071.22	4237.78	3963.88
2020-06-17 14:30:03	2020-06-17	1900-01-02 14:30:00	25.99	51.03	1955	1994	2108	2255	2120	2157	2100	2069	2327	2258	2078	2184	2277	2133	2019	2210	2065	2218	2095	2101	2084	2169	2188	2130	1998	2221	2142		2510.73	4567.88	4018.9	6590.09	4876.9	6169.93	5965.27	4887.33	3610.19	4704.72	5596.82	3788.48	4795.81	4636.14	4071.22	4237.78	3961.13
2020-06-17 14:35:03	2020-06-17	1900-01-02 14:35:00	25.93	53.14	1954	1994	2108	2255	2121	2157	2101	2069	2327	2258	2078	2184	2278	2133	2019	2210	2066	2218	2095	2101	2084	2169	2188	2131	1998	2221	2142		2508.68	4567.88	4018.9	6590.09	4879.99	6169.93	5968.89	4887.33	3610.19	4704.72	5596.82	3788.48	4798.85	4636.14	4071.22	4237.78	3963.88
2020-06-17 14:40:03	2020-06-17	1900-01-02 14:40:00	25.76	51.81	1952	1994	2108	2256	2122	2157	2101	2070	2327	2258	2078	2184	2278	2133	2018	2211	2066	2218	2095	2101	2084	2169	2188	2131	1999	2222	2142		2504.58	4567.88	4018.9	6593.88	4883.08	6169.93	5968.89	4890.4	3610.19	4704.72	5596.82	3788.48	4798.85	4636.14	4068.56	4240.63	3963.88
2020-06-17 14:45:03	2020-06-17	1900-01-02 14:45:00	25.8	53.36	1951	1994	2108	2257	2122	2157	2101	2070	2327	2258	2078	2185	2278	2133	2018	2211	2066	2218	2095	2101	2084	2169	2188	2130	1999	2222	2142		2502.53	4567.88	4018.9	6597.66	4883.08	6169.93	5968.89	4890.4	3610.19	4704.72	5596.82	3791.12	4798.85	4636.14	4068.56	4240.63	3963.88
2020-06-17 14:50:03	2020-06-17	1900-01-02 14:50:00	25.86	52.01	1949	1994	2108	2257	2122	2157	2101	2071	2327	2258	2078	2185	2278	2133	2019	2211	2066	2218	2095	2101	2084	2169	2188	2130	1999	2221	2142		2498.43	4567.88	4018.9	6597.66	4883.08	6169.93	5968.89	4893.47	3610.19	4704.72	5596.82	3791.12	4798.85	4636.14	4071.22	4240.63	3963.88
2020-06-17 14:55:03	2020-06-17	1900-01-02 14:55:00	25.47	52.52	1947	1994	2109	2257	2122	2157	2101	2071	2327	2258	2079	2185	2278	2133	2019	2211	2067	2218	2095	2101	2084	2169	2188	2131	1999	2222	2142		2494.34	4567.88	4021.63	6597.66	4883.08	6169.93	5968.89	4893.47	3610.19	4704.72	5600.18	3791.12	4798.85	4636.14	4071.22	4240.63	3966.63
2020-06-17 15:00:03	2020-06-17	1900-01-02 15:00:00	25.29	52.12	1947	1994	2109	2258	2123	2157	2101	2072	2327	2258	2079	2186	2279	2133	2020	2212	2067	2219	2095	2101	2084	2169	2188	2131	1999	2222	2143		2494.34	4567.88	4021.63	6601.45	4886.18	6169.93	5968.89	4896.54	3610.19	4704.72	5600.18	3793.77	4801.9	4636.14	4073.89	4243.48	3966.63
2020-06-17 15:05:03	2020-06-17	1900-01-02 15:05:00	25.24	53	1946	1994	2109	2260	2124	2157	2101	2073	2327	2258	2081	2188	2280	2133	2020	2213	2067	2218	2095	2101	2084	2169	2188	2131	1999	2222	2143		2492.3	4567.88	4021.63	6609.04	4889.28	6169.93	5968.89	4899.61	3610.19	4704.72	5606.9	3799.08	4804.94	4636.14	4073.89	4246.33	3966.63
2020-06-17 15:10:03	2020-06-17	1900-01-02 15:10:00	25.51	53.87	1944	1994	2108	2261	2125	2157	2101	2074	2327	2259	2083	2189	2281	2133	2021	2214	2066	2219	2095	2101	2084	2168	2188	2130	2000	2223	2142		2488.21	4567.88	4018.9	6612.83	4892.38	6169.93	5968.89	4902.69	3610.19	4707.8	5613.63	3801.73	4807.98	4636.14	4076.55	4249.18	3963.88
2020-06-17 15:15:03	2020-06-17	1900-01-02 15:15:00	25.86	51.84	1944	1994	2108	2262	2125	2157	2101	2074	2327	2259	2083	2189	2281	2133	2022	2214	2066	2219	2095	2101	2084	2168	2188	2130	2002	2222	2142		2488.21	4567.88	4018.9	6616.63	4892.38	6169.93	5968.89	4902.69	3610.19	4707.8	5613.63	3801.73	4807.98	4636.14	4079.22	4249.18	3963.88
2020-06-17 15:20:03	2020-06-17	1900-01-02 15:20:00	26.16	52.52	1943	1994	2108	2262	2125	2157	2101	2074	2327	2259	2083	2189	2281	2133	2022	2213	2067	2219	2095	2101	2084	2168	2188	2130	2002	2222	2142		2486.17	4567.88	4018.9	6616.63	4892.38	6169.93	5968.89	4902.69	3610.19	4707.8	5613.63	3801.73	4807.98	4636.14	4079.22	4246.33	3966.63
2020-06-17 15:25:03	2020-06-17	1900-01-02 15:25:00	26.37	50.9	1942	1994	2109	2262	2125	2157	2101	2074	2328	2259	2083	2189	2281	2133	2022	2213	2066	2219	2095	2101	2083	2168	2188	2130	2006	2222	2142		2484.13	4567.88	4021.63	6616.63	4892.38	6169.93	5968.89	4902.69	3612.69	4707.8	5613.63	3801.73	4807.98	4636.14	4079.22	4246.33	3963.88
2020-06-17 15:30:03	2020-06-17	1900-01-02 15:30:00	26.43	49.97	1941	1994	2108	2262	2125	2157	2101	2074	2328	2259	2083	2189	2281	2133	2022	2213	2066	2219	2095	2101	2083	2168	2188	2130	2006	2222	2141		2482.1	4567.88	4018.9	6616.63	4892.38	6169.93	5968.89	4902.69	3612.69	4707.8	5613.63	3801.73	4807.98	4636.14	4079.22	4246.33	3963.88
2020-06-17 15:35:03	2020-06-17	1900-01-02 15:35:00	26.33	48.52	1940	1994	2109	2263	2125	2157	2101	2074	2328	2259	2083	2189	2282	2133	2022	2213	2066	2219	2095	2101	2083	2168	2188	2130	2004	2222	2142		2480.06	4567.88	4021.63	6620.42	4892.38	6169.93	5968.89	4902.69	3612.69	4707.8	5613.63	3801.73	4811.03	4636.14	4079.22	4246.33	3963.88
2020-06-17 15:40:03	2020-06-17	1900-01-02 15:40:00	26.36	46.86	1938	1994	2109	2263	2125	2158	2101	2074	2327	2259	2083	2189	2282	2132	2022	2212	2066	2219	2095	2101	2082	2168	2188	2128	2003	2222	2142		2475.99	4567.88	4021.63	6620.42	4892.38	6173.6	5968.89	4902.69	3610.19	4707.8	5613.63	3801.73	4811.03	4633.06	4079.22	4243.48	3963.88
2020-06-17 15:45:03	2020-06-17	1900-01-02 15:45:00	26.17	45.79	1936	1994	2109	2263	2124	2158	2101	2074	2327	2259	2083	2189	2282	2130	2021	2211	2066	2219	2095	2100	2081	2168	2187	2126	2002	2222	2142		2471.92	4567.88	4021.63	6620.42	4889.28	6173.6	5968.89	4902.69	3610.19	4707.8	5613.63	3801.73	4811.03	4626.9	4076.55	4240.63	3963.88
2020-06-17 15:50:03	2020-06-17	1900-01-02 15:50:00	26.14	48.76	1935	1994	2109	2263	2124	2158	2101	2074	2327	2259	2083	2189	2282	2129	2020	2211	2066	2219	2095	2099	2081	2168	2187	2125	2002	2223	2142		2469.89	4567.88	4021.63	6620.42	4889.28	6173.6	5968.89	4902.69	3610.19	4707.8	5613.63	3801.73	4811.03	4623.82	4073.89	4240.63	3963.88
2020-06-17 15:55:03	2020-06-17	1900-01-02 15:55:00	26.31	51.03	1934	1994	2109	2263	2124	2158	2101	2074	2327	2259	2083	2189	2282	2129	2020	2211	2066	2219	2095	2099	2080	2168	2186	2124	2002	2222	2142		2467.86	4567.88	4021.63	6620.42	4889.28	6173.6	5968.89	4902.69	3610.19	4707.8	5613.63	3801.73	4811.03	4623.82	4073.89	4240.63	3963.88
2020-06-17 16:00:03	2020-06-17	1900-01-02 16:00:00	26.47	50.9	1932	1994	2109	2263	2125	2159	2101	2074	2327	2259	2083	2189	2282	2129	2020	2211	2066	2219	2095	2098	2080	2168	2185	2124	2001	2222	2142		2463.8	4567.88	4021.63	6620.42	4892.38	6177.26	5968.89	4902.69	3610.19	4707.8	5613.63	3801.73	4811.03	4623.82	4073.89	4240.63	3963.88
2020-06-17 16:05:03	2020-06-17	1900-01-02 16:05:00	26.6	51.13	1931	1994	2109	2264	2125	2159	2101	2074	2327	2259	2083	2189	2282	2129	2020	2211	2066	2219	2095	2098	2080	2168	2185	2123	2001	2222	2142		2461.78	4567.88	4021.63	6624.22	4892.38	6177.26	5968.89	4902.69	3610.19	4707.8	5613.63	3801.73	4811.03	4623.82	4073.89	4240.63	3963.88
2020-06-17 16:10:03	2020-06-17	1900-01-02 16:10:00	26.71	49.33	1931	1994	2109	2264	2125	2159	2101	2074	2327	2259	2083	2189	2283	2128	2020	2210	2066	2219	2095	2098	2080	2168	2185	2122	2001	2222	2142		2461.78	4567.88	4021.63	6624.22	4892.38	6177.26	5968.89	4902.69	3610.19	4707.8	5613.63	3801.73	4814.08	4620.74	4073.89	4237.78	3963.88
2020-06-17 16:15:03	2020-06-17	1900-01-02 16:15:00	26.78	49.33	1930	1994	2109	2265	2125	2160	2101	2074	2328	2259	2084	2189	2284	2128	2020	2210	2066	2219	2095	2097	2080	2168	2185	2122	2001	2222	2141		2459.75	4567.88	4021.63	6628.02	4892.38	6180.93	5968.89	4902.69	3612.69	4707.8	5616.99	3801.73	4817.13	4620.74	4073.89	4237.78	3963.88
2020-06-17 16:20:03	2020-06-17	1900-01-02 16:20:00	26.86	46.9	1928	1994	2109	2265	2125	2160	2101	2074	2328	2259	2084	2189	2284	2128	2020	2211	2066	2219	2095	2097	2080	2168	2185	2121	2000	2222	2142		2455.7	4567.88	4021.63	6628.02	4892.38	6180.93	5968.89	4902.69	3612.69	4707.8	5616.99	3801.73	4817.13	4620.74	4073.89	4240.63	3963.88
2020-06-17 16:25:03	2020-06-17	1900-01-02 16:25:00	26.81	48.5	1928	1994	2109	2265	2125	2160	2101	2075	2328	2259	2085	2189	2285	2128	2020	2211	2066	2219	2095	2097	2079	2168	2185	2121	2000	2222	2142		2455.7	4567.88	4021.63	6628.02	4892.38	6180.93	5968.89	4905.76	3612.69	4707.8	5620.36	3801.73	4820.18	4620.74	4073.89	4240.63	3963.88
2020-06-17 16:30:03	2020-06-17	1900-01-02 16:30:00	26.83	47.76	1926	1994	2109	2266	2126	2161	2101	2075	2328	2259	2085	2190	2286	2128	2020	2211	2066	2219	2095	2097	2079	2168	2185	2121	1999	2222	2142		2451.66	4567.88	4021.63	6631.82	4895.48	6184.6	5968.89	4905.76	3612.69	4707.8	5620.36	3804.39	4823.23	4620.74	4073.89	4240.63	3963.88
2020-06-17 16:35:03	2020-06-17	1900-01-02 16:35:00	26.75	48.24	1925	1994	2109	2266	2126	2161	2102	2075	2328	2260	2086	2190	2286	2127	2020	2211	2066	2219	2095	2097	2079	2168	2185	2121	1999	2222	2142		2449.64	4567.88	4021.63	6631.82	4895.48	6184.6	5972.5	4905.76	3612.69	4710.87	5623.72	3804.39	4823.23	4617.67	4073.89	4240.63	3963.88
2020-06-17 16:40:03	2020-06-17	1900-01-02 16:40:00	26.8	49.29	1924	1994	2109	2266	2126	2161	2101	2075	2328	2260	2086	2190	2287	2127	2020	2210	2066	2219	2095	2096	2079	2168	2184	2121	1998	2222	2142		2447.62	4567.88	4021.63	6631.82	4895.48	6184.6	5968.89	4905.76	3612.69	4710.87	5623.72	3804.39	4826.28	4617.67	4073.89	4237.78	3963.88
2020-06-17 16:45:03	2020-06-17	1900-01-02 16:45:00	26.78	46.99	1923	1994	2109	2266	2126	2162	2102	2075	2328	2260	2087	2190	2288	2127	2020	2210	2066	2219	2095	2096	2079	2168	2184	2120	1997	2222	2142		2445.6	4567.88	4021.63	6631.82	4895.48	6188.27	5972.5	4905.76	3612.69	4710.87	5627.09	3804.39	4829.33	4617.67	4073.89	4237.78	3963.88
2020-06-17 16:50:03	2020-06-17	1900-01-02 16:50:00	26.83	49.64	1921	1994	2109	2266	2126	2162	2102	2075	2328	2260	2087	2190	2288	2127	2019	2210	2066	2219	2095	2096	2079	2168	2184	2120	1997	2222	2142		2441.57	4567.88	4021.63	6631.82	4895.48	6188.27	5972.5	4905.76	3612.69	4710.87	5627.09	3804.39	4829.33	4617.67	4071.22	4237.78	3963.88
2020-06-17 16:55:03	2020-06-17	1900-01-02 16:55:00	26.68	48.44	1918	1995	2109	2267	2126	2162	2102	2076	2328	2260	2088	2191	2288	2127	2020	2210	2067	2219	2095	2095	2079	2168	2184	2120	1996	2222	2142		2435.53	4570.83	4021.63	6635.62	4895.48	6188.27	5972.5	4908.84	3612.69	4710.87	5630.46	3807.04	4829.33	4617.67	4073.89	4237.78	3966.63
2020-06-17 17:00:03	2020-06-17	1900-01-02 17:00:00	26.43	48.43	1917	1995	2109	2268	2126	2162	2102	2076	2328	2260	2090	2192	2289	2127	2020	2211	2067	2219	2095	2095	2079	2169	2184	2120	1996	2222	2142		2433.51	4570.83	4021.63	6639.43	4895.48	6188.27	5972.5	4908.84	3612.69	4710.87	5637.2	3809.7	4832.39	4617.67	4073.89	4240.63	3966.63
2020-06-17 17:05:03	2020-06-17	1900-01-02 17:05:00	26.57	50.88	1916	1994	2109	2269	2127	2163	2102	2077	2328	2261	2091	2193	2290	2127	2019	2211	2066	2219	2095	2095	2079	2168	2184	2120	1996	2222	2142		2431.5	4567.88	4021.63	6643.23	4898.58	6191.95	5972.5	4911.92	3612.69	4713.95	5640.58	3812.36	4835.45	4617.67	4071.22	4240.63	3963.88
2020-06-17 17:10:03	2020-06-17	1900-01-02 17:10:00	26.91	49.53	1915	1994	2109	2269	2127	2163	2102	2077	2328	2261	2092	2193	2291	2127	2019	2212	2066	2219	2095	2095	2078	2168	2184	2120	1996	2222	2141		2429.49	4567.88	4021.63	6643.23	4898.58	6191.95	5972.5	4911.92	3612.69	4713.95	5643.95	3812.36	4838.5	4617.67	4071.22	4243.48	3963.88
2020-06-17 17:15:03	2020-06-17	1900-01-02 17:15:00	27.15	46.62	1913	1994	2109	2269	2127	2164	2106	2077	2328	2262	2092	2193	2292	2127	2020	2211	2066	2219	2095	2095	2078	2168	2184	2119	1995	2221	2141		2425.48	4567.88	4021.63	6643.23	4898.58	6195.62	5986.98	4911.92	3612.69	4717.03	5643.95	3812.36	4841.56	4617.67	4073.89	4240.63	3963.88
2020-06-17 17:20:03	2020-06-17	1900-01-02 17:20:00	27.16	45.81	1910	1994	2109	2269	2126	2164	2107	2077	2329	2262	2093	2193	2292	2127	2020	2211	2066	2219	2095	2095	2078	2168	2184	2119	1994	2221	2141		2419.46	4567.88	4021.63	6643.23	4895.48	6195.62	5990.6	4911.92	3615.2	4717.03	5647.33	3812.36	4841.56	4617.67	4073.89	4240.63	3963.88
2020-06-17 17:25:03	2020-06-17	1900-01-02 17:25:00	27.02	46.37	1910	1995	2109	2269	2126	2164	2107	2077	2329	2262	2093	2193	2292	2127	2020	2211	2067	2219	2095	2095	2078	2168	2184	2120	1994	2221	2141		2419.46	4570.83	4021.63	6643.23	4895.48	6195.62	5990.6	4911.92	3615.2	4717.03	5647.33	3812.36	4841.56	4617.67	4073.89	4240.63	3966.63
2020-06-17 17:30:03	2020-06-17	1900-01-02 17:30:00	26.75	45.69	1910	1995	2109	2269	2126	2164	2107	2077	2329	2263	2094	2194	2293	2127	2021	2211	2067	2219	2095	2095	2078	2168	2184	2120	1995	2222	2142		2419.46	4570.83	4021.63	6643.23	4895.48	6195.62	5990.6	4911.92	3615.2	4720.11	5650.71	3815.02	4844.62	4617.67	4076.55	4240.63	3966.63
2020-06-17 17:35:03	2020-06-17	1900-01-02 17:35:00	26.56	46.48	1907	1995	2109	2270	2127	2165	2107	2078	2329	2263	2095	2195	2294	2127	2021	2212	2067	2219	2095	2095	2078	2168	2184	2120	1995	2222	2142		2413.46	4570.83	4021.63	6647.04	4898.58	6199.3	5990.6	4915	3615.2	4720.11	5654.09	3817.68	4847.68	4617.67	4076.55	4243.48	3966.63
2020-06-17 17:40:03	2020-06-17	1900-01-02 17:40:00	26.56	46.67	1906	1995	2109	2270	2127	2166	2107	2079	2329	2263	2095	2195	2295	2128	2022	2213	2067	2219	2095	2095	2078	2168	2184	2120	1995	2222	2142		2411.46	4570.83	4021.63	6647.04	4898.58	6202.97	5990.6	4918.08	3615.2	4720.11	5654.09	3817.68	4850.75	4620.74	4079.22	4246.33	3966.63
2020-06-17 17:45:03	2020-06-17	1900-01-02 17:45:00	26.28	48.54	1906	1995	2109	2271	2128	2166	2107	2079	2330	2263	2097	2196	2295	2129	2023	2213	2067	2219	2095	2095	2079	2169	2184	2120	1995	2222	2142		2411.46	4570.83	4021.63	6650.85	4901.68	6202.97	5990.6	4918.08	3617.71	4720.11	5660.85	3820.34	4850.75	4623.82	4081.89	4246.33	3966.63
2020-06-17 17:50:03	2020-06-17	1900-01-02 17:50:00	26.15	47.02	1906	1995	2109	2272	2128	2166	2107	2080	2331	2264	2098	2197	2297	2131	2025	2215	2067	2219	2095	2095	2080	2169	2186	2120	1995	2222	2142		2411.46	4570.83	4021.63	6654.66	4901.68	6202.97	5990.6	4921.16	3620.22	4723.19	5664.23	3823	4856.88	4629.98	4087.23	4252.04	3966.63
2020-06-17 17:55:03	2020-06-17	1900-01-02 17:55:00	26.34	46.32	1905	1995	2109	2272	2129	2166	2107	2081	2332	2265	2100	2198	2298	2132	2026	2216	2067	2220	2095	2095	2080	2168	2187	2120	1994	2222	2141		2409.46	4570.83	4021.63	6654.66	4904.79	6202.97	5990.6	4924.24	3622.73	4726.28	5671	3825.67	4859.94	4633.06	4089.91	4254.89	3966.63
2020-06-17 18:00:03	2020-06-17	1900-01-02 18:00:00	26.68	45.57	1904	1995	2109	2272	2129	2166	2107	2081	2332	2265	2100	2198	2298	2132	2027	2215	2067	2220	2095	2095	2080	2168	2188	2120	1994	2221	2141		2407.46	4570.83	4021.63	6654.66	4904.79	6202.97	5990.6	4924.24	3622.73	4726.28	5671	3825.67	4859.94	4633.06	4092.58	4252.04	3966.63
2020-06-17 18:05:03	2020-06-17	1900-01-02 18:05:00	27.06	44.49	1903	1995	2109	2272	2128	2166	2107	2081	2332	2265	2100	2197	2298	2132	2027	2214	2067	2220	2095	2095	2080	2168	2188	2119	1995	2221	2141		2405.47	4570.83	4021.63	6654.66	4901.68	6202.97	5990.6	4924.24	3622.73	4726.28	5671	3823	4859.94	4633.06	4092.58	4249.18	3966.63
2020-06-17 18:10:03	2020-06-17	1900-01-02 18:10:00	27.38	43.33	1901	1995	2109	2272	2128	2166	2107	2080	2332	2265	2100	2197	2298	2131	2027	2213	2067	2220	2095	2095	2080	2168	2188	2119	1994	2221	2140		2401.48	4570.83	4021.63	6654.66	4901.68	6202.97	5990.6	4921.16	3622.73	4726.28	5671	3823	4859.94	4629.98	4092.58	4246.33	3966.63
2020-06-17 18:15:03	2020-06-17	1900-01-02 18:15:00	27.55	44.72	1900	1995	2109	2272	2127	2165	2107	2080	2332	2265	2100	2197	2298	2131	2026	2212	2067	2220	2094	2094	2080	2168	2187	2118	1994	2221	2140		2399.49	4570.83	4021.63	6654.66	4898.58	6199.3	5990.6	4921.16	3622.73	4726.28	5671	3823	4859.94	4629.98	4089.91	4243.48	3966.63
2020-06-17 18:20:03	2020-06-17	1900-01-02 18:20:00	27.35	42.16	1899	1995	2109	2272	2126	2165	2107	2080	2332	2265	2100	2197	2298	2130	2026	2212	2067	2220	2094	2095	2079	2168	2187	2118	1994	2221	2141		2397.5	4570.83	4021.63	6654.66	4895.48	6199.3	5990.6	4921.16	3622.73	4726.28	5671	3823	4859.94	4626.9	4089.91	4243.48	3966.63
2020-06-17 18:25:03	2020-06-17	1900-01-02 18:25:00	27.05	42.77	1899	1995	2109	2272	2126	2166	2107	2080	2332	2265	2100	2198	2298	2130	2026	2212	2067	2221	2095	2095	2079	2169	2186	2119	1993	2221	2141		2397.5	4570.83	4021.63	6654.66	4895.48	6202.97	5990.6	4921.16	3622.73	4726.28	5671	3825.67	4859.94	4626.9	4089.91	4243.48	3966.63
2020-06-17 18:30:03	2020-06-17	1900-01-02 18:30:00	26.87	42.55	1897	1995	2109	2272	2126	2166	2107	2080	2332	2265	2100	2198	2298	2130	2026	2212	2067	2221	2095	2095	2079	2169	2186	2119	1993	2221	2141		2393.52	4570.83	4021.63	6654.66	4895.48	6202.97	5990.6	4921.16	3622.73	4726.28	5671	3825.67	4859.94	4626.9	4089.91	4243.48	3966.63
2020-06-17 18:35:03	2020-06-17	1900-01-02 18:35:00	26.64	44.36	1897	1995	2109	2272	2126	2166	2107	2080	2332	2266	2100	2198	2298	2130	2026	2212	2067	2221	2095	2095	2079	2169	2186	2120	1993	2222	2142		2393.52	4570.83	4021.63	6654.66	4895.48	6202.97	5990.6	4921.16	3622.73	4729.36	5671	3825.67	4859.94	4626.9	4089.91	4243.48	3966.63
2020-06-17 18:40:03	2020-06-17	1900-01-02 18:40:00	26.48	45.87	1895	1995	2109	2272	2127	2166	2107	2080	2332	2266	2100	2198	2298	2131	2027	2214	2067	2221	2095	2095	2079	2169	2186	2120	1994	2222	2142		2389.54	4570.83	4021.63	6654.66	4898.58	6202.97	5990.6	4921.16	3622.73	4729.36	5671	3825.67	4859.94	4629.98	4092.58	4249.18	3966.63
2020-06-17 18:45:03	2020-06-17	1900-01-02 18:45:00	26.3	45.67	1894	1995	2109	2273	2127	2166	2107	2081	2332	2266	2102	2198	2298	2132	2028	2215	2067	2221	2095	2095	2080	2169	2186	2120	1994	2222	2142		2387.55	4570.83	4021.63	6658.47	4898.58	6202.97	5990.6	4924.24	3622.73	4729.36	5677.78	3825.67	4859.94	4633.06	4095.26	4252.04	3966.63
2020-06-17 18:50:03	2020-06-17	1900-01-02 18:50:00	26.26	47.31	1894	1995	2109	2274	2129	2166	2108	2082	2333	2267	2103	2199	2300	2134	2030	2217	2067	2221	2095	2095	2080	2169	2188	2121	1994	2222	2142		2387.55	4570.83	4021.63	6662.28	4904.79	6202.97	5994.22	4927.33	3625.24	4732.45	5681.17	3828.33	4866.08	4639.22	4100.61	4257.75	3966.63
2020-06-17 18:55:03	2020-06-17	1900-01-02 18:55:00	26.33	46.51	1893	1995	2109	2275	2130	2166	2109	2083	2335	2267	2105	2200	2301	2136	2032	2219	2067	2223	2095	2095	2081	2169	2190	2121	1994	2222	2142		2385.57	4570.83	4021.63	6666.1	4907.89	6202.97	5997.85	4930.41	3630.26	4732.45	5687.95	3831	4869.15	4645.39	4105.97	4263.47	3966.63
2020-06-17 19:00:03	2020-06-17	1900-01-02 19:00:00	26.4	46.02	1893	1995	2109	2276	2130	2166	2109	2084	2335	2268	2106	2201	2302	2138	2034	2220	2067	2224	2095	2095	2083	2170	2192	2123	1994	2222	2141		2385.57	4570.83	4021.63	6669.91	4907.89	6202.97	5997.85	4933.5	3630.26	4735.53	5691.34	3833.67	4872.22	4651.57	4111.33	4266.33	3966.63
2020-06-17 19:05:03	2020-06-17	1900-01-02 19:05:00	26.5	45	1892	1995	2109	2276	2130	2166	2109	2084	2336	2269	2106	2201	2303	2139	2035	2220	2067	2225	2095	2095	2083	2170	2193	2123	1995	2222	2141		2383.58	4570.83	4021.63	6669.91	4907.89	6202.97	5997.85	4933.5	3632.78	4738.62	5691.34	3833.67	4875.3	4654.66	4114.02	4266.33	3966.63
2020-06-17 19:10:03	2020-06-17	1900-01-02 19:10:00	26.56	47.49	1889	1995	2109	2276	2131	2168	2115	2084	2337	2269	2107	2202	2303	2139	2036	2221	2067	2226	2095	2095	2083	2171	2194	2124	1996	2223	2142		2377.64	4570.83	4021.63	6669.91	4911	6210.33	6019.63	4933.5	3635.3	4738.62	5694.74	3836.34	4875.3	4654.66	4116.7	4269.19	3966.63
2020-06-17 19:15:03	2020-06-17	1900-01-02 19:15:00	26.8	45.92	1889	1995	2109	2276	2131	2168	2115	2085	2337	2270	2108	2202	2303	2140	2037	2221	2067	2228	2095	2095	2083	2171	2195	2125	1998	2223	2142		2377.64	4570.83	4021.63	6669.91	4911	6210.33	6019.63	4936.59	3635.3	4741.71	5698.14	3836.34	4875.3	4657.75	4119.39	4269.19	3966.63
2020-06-17 19:20:03	2020-06-17	1900-01-02 19:20:00	26.95	44.33	1889	1995	2109	2277	2131	2168	2115	2085	2337	2270	2108	2202	2303	2141	2037	2221	2067	2228	2095	2095	2083	2171	2195	2125	1998	2223	2142		2377.64	4570.83	4021.63	6673.73	4911	6210.33	6019.63	4936.59	3635.3	4741.71	5698.14	3836.34	4875.3	4660.84	4119.39	4269.19	3966.63
2020-06-17 19:25:03	2020-06-17	1900-01-02 19:25:00	26.83	46.09	1889	1995	2109	2277	2131	2168	2115	2085	2338	2270	2109	2202	2303	2141	2037	2222	2067	2229	2095	2095	2084	2171	2195	2125	1998	2223	2142		2377.64	4570.83	4021.63	6673.73	4911	6210.33	6019.63	4936.59	3637.81	4741.71	5701.53	3836.34	4875.3	4660.84	4119.39	4272.06	3966.63
2020-06-17 19:30:03	2020-06-17	1900-01-02 19:30:00	26.66	49.64	1889	1995	2109	2278	2131	2168	2115	2086	2339	2271	2110	2203	2304	2143	2039	2223	2067	2229	2095	2095	2086	2173	2196	2128	1998	2223	2143		2377.64	4570.83	4021.63	6677.55	4911	6210.33	6019.63	4939.68	3640.33	4744.8	5704.93	3839.01	4878.37	4667.03	4124.76	4274.92	3966.63
2020-06-17 19:35:03	2020-06-17	1900-01-02 19:35:00	26.27	49.15	1888	1995	2109	2279	2132	2168	2115	2087	2341	2272	2112	2205	2306	2145	2041	2225	2068	2229	2095	2096	2088	2174	2197	2131	2000	2224	2143		2375.66	4570.83	4021.63	6681.37	4914.11	6210.33	6019.63	4942.77	3645.37	4747.9	5711.74	3844.35	4884.52	4673.23	4130.14	4280.66	3969.38
2020-06-17 19:40:03	2020-06-17	1900-01-02 19:40:00	26.01	51.14	1888	1996	2109	2281	2133	2168	2116	2088	2342	2273	2113	2206	2307	2147	2044	2227	2068	2229	2095	2096	2090	2176	2200	2134	2002	2225	2143		2375.66	4573.78	4021.63	6689.01	4917.22	6210.33	6023.27	4945.86	3647.89	4750.99	5715.14	3847.03	4887.6	4679.43	4138.22	4286.4	3969.38
2020-06-17 19:45:03	2020-06-17	1900-01-02 19:45:00	25.79	51.88	1888	1997	2110	2282	2135	2168	2116	2089	2344	2274	2115	2207	2309	2149	2046	2229	2068	2231	2096	2099	2093	2178	2203	2138	2004	2226	2144		2375.66	4576.74	4024.37	6692.84	4923.44	6210.33	6023.27	4948.95	3652.94	4754.09	5721.95	3849.7	4893.76	4685.63	4143.61	4292.14	3969.38
2020-06-17 19:50:03	2020-06-17	1900-01-02 19:50:00	25.54	51.48	1888	1999	2112	2284	2136	2168	2116	2090	2345	2274	2117	2208	2310	2151	2049	2232	2068	2233	2096	2102	2095	2180	2206	2141	2006	2227	2144		2375.66	4582.65	4029.85	6700.49	4926.55	6210.33	6023.27	4952.05	3655.47	4754.09	5728.77	3852.38	4896.84	4691.84	4151.71	4300.77	3969.38
2020-06-17 19:55:03	2020-06-17	1900-01-02 19:55:00	25.45	51.86	1888	2000	2113	2285	2137	2169	2116	2091	2346	2276	2118	2209	2311	2153	2051	2233	2068	2235	2096	2105	2097	2182	2209	2143	2008	2228	2144		2375.66	4585.6	4032.59	6704.32	4929.67	6214.01	6023.27	4955.15	3657.99	4760.28	5732.18	3855.06	4899.93	4698.06	4157.11	4303.65	3969.38
2020-06-17 20:00:03	2020-06-17	1900-01-02 20:00:00	25.39	48.38	1889	2002	2114	2286	2138	2170	2116	2092	2347	2276	2119	2210	2312	2155	2053	2235	2067	2238	2096	2108	2098	2183	2212	2146	2014	2231	2144		2377.64	4591.52	4035.33	6708.15	4932.78	6217.7	6023.27	4958.24	3660.52	4760.28	5735.59	3857.74	4903.01	4704.28	4162.52	4309.41	3966.63
2020-06-17 20:05:03	2020-06-17	1900-01-02 20:05:00	25.45	48.01	1889	2003	2114	2286	2138	2170	2116	2092	2347	2277	2120	2210	2312	2156	2053	2236	2067	2238	2096	2109	2099	2183	2213	2147	2014	2231	2143		2377.64	4594.48	4035.33	6708.15	4932.78	6217.7	6023.27	4958.24	3660.52	4763.38	5739	3857.74	4903.01	4707.4	4162.52	4312.29	3966.63
2020-06-17 20:10:03	2020-06-17	1900-01-02 20:10:00	25.22	49.07	1889	2004	2114	2286	2138	2170	2116	2092	2347	2278	2120	2210	2312	2157	2054	2236	2068	2238	2096	2110	2100	2184	2213	2147	2014	2231	2144		2377.64	4597.44	4035.33	6708.15	4932.78	6217.7	6023.27	4958.24	3660.52	4766.48	5739	3857.74	4903.01	4710.51	4165.23	4312.29	3969.38
2020-06-17 20:15:03	2020-06-17	1900-01-02 20:15:00	24.94	50.73	1890	2005	2114	2286	2138	2170	2116	2092	2347	2278	2121	2211	2312	2157	2055	2237	2068	2238	2096	2112	2101	2184	2213	2149	2014	2231	2144		2379.62	4600.41	4035.33	6708.15	4932.78	6217.7	6023.27	4958.24	3660.52	4766.48	5742.41	3860.42	4903.01	4710.51	4167.93	4315.17	3969.38
2020-06-17 20:20:03	2020-06-17	1900-01-02 20:20:00	24.66	51.78	1891	2007	2115	2287	2139	2170	2116	2093	2348	2279	2122	2212	2314	2159	2056	2237	2068	2238	2096	2115	2102	2185	2215	2151	2016	2232	2145		2381.6	4606.34	4038.07	6711.98	4935.9	6217.7	6023.27	4961.34	3663.05	4769.58	5745.83	3863.1	4909.19	4716.75	4170.64	4315.17	3969.38
2020-06-17 20:25:03	2020-06-17	1900-01-02 20:25:00	24.4	53.4	1894	2009	2116	2288	2139	2170	2116	2094	2350	2279	2123	2213	2315	2160	2058	2239	2068	2238	2097	2117	2103	2186	2216	2153	2018	2233	2145		2387.55	4612.27	4040.81	6715.81	4935.9	6217.7	6023.27	4964.44	3668.11	4769.58	5749.25	3865.78	4912.28	4719.86	4176.06	4320.94	3969.38
2020-06-17 20:30:03	2020-06-17	1900-01-02 20:30:00	24.25	54.81	1898	2011	2117	2289	2140	2170	2118	2095	2351	2280	2125	2214	2316	2162	2059	2240	2068	2238	2097	2120	2105	2188	2219	2155	2019	2235	2145		2395.5	4618.21	4043.56	6719.65	4939.02	6217.7	6030.55	4967.54	3670.64	4772.69	5756.08	3868.46	4915.36	4726.11	4178.77	4323.83	3969.38
2020-06-17 20:35:03	2020-06-17	1900-01-02 20:35:00	24.11	55.41	1902	2013	2118	2290	2141	2171	2119	2096	2352	2281	2126	2214	2317	2163	2061	2242	2068	2239	2097	2122	2107	2189	2220	2157	2020	2236	2145		2403.47	4624.16	4046.3	6723.48	4942.14	6221.38	6034.19	4970.65	3673.18	4775.79	5759.5	3868.46	4918.46	4729.23	4184.2	4329.61	3969.38
2020-06-17 20:40:03	2020-06-17	1900-01-02 20:40:00	24.04	57.37	1906	2015	2119	2291	2142	2172	2120	2096	2353	2282	2127	2215	2318	2164	2062	2243	2068	2239	2098	2124	2108	2190	2222	2159	2022	2237	2145		2411.46	4630.11	4049.05	6727.32	4945.26	6225.07	6037.83	4970.65	3675.71	4778.9	5762.93	3871.15	4921.55	4732.35	4186.91	4332.5	3969.38
2020-06-17 20:45:03	2020-06-17	1900-01-02 20:45:00	23.91	57.36	1910	2017	2120	2292	2143	2173	2121	2097	2354	2283	2128	2216	2319	2166	2064	2245	2068	2241	2098	2125	2110	2192	2224	2161	2023	2239	2145		2419.46	4636.06	4051.8	6731.16	4948.38	6228.75	6041.47	4973.75	3678.25	4782	5766.35	3873.84	4924.64	4738.61	4192.35	4338.28	3969.38
2020-06-17 20:50:03	2020-06-17	1900-01-02 20:50:00	23.75	56.3	1916	2019	2122	2293	2144	2173	2122	2098	2355	2284	2130	2217	2320	2167	2066	2246	2068	2242	2098	2126	2111	2193	2226	2163	2025	2240	2145		2431.5	4642.02	4057.3	6735	4951.51	6228.75	6045.12	4976.85	3680.78	4785.11	5773.2	3876.52	4927.74	4741.73	4197.79	4341.18	3969.38
2020-06-17 20:55:03	2020-06-17	1900-01-02 20:55:00	23.65	57.84	1921	2021	2123	2294	2144	2174	2122	2099	2356	2285	2131	2218	2321	2168	2067	2247	2068	2243	2099	2128	2112	2194	2227	2165	2026	2241	2145		2441.57	4647.99	4060.05	6738.84	4951.51	6232.44	6045.12	4979.96	3683.32	4788.22	5776.63	3879.21	4930.83	4744.86	4200.51	4344.07	3969.38
2020-06-17 21:00:03	2020-06-17	1900-01-02 21:00:00	23.56	57.8	1926	2023	2123	2295	2145	2174	2123	2099	2357	2285	2132	2218	2322	2169	2068	2249	2068	2243	2099	2130	2113	2195	2228	2166	2027	2242	2146		2451.66	4653.96	4060.05	6742.69	4954.63	6232.44	6048.76	4979.96	3685.86	4788.22	5780.06	3879.21	4933.93	4748	4203.23	4349.87	3969.38
2020-06-17 21:05:03	2020-06-17	1900-01-02 21:05:00	23.45	58.46	1931	2025	2125	2296	2146	2175	2124	2100	2358	2286	2133	2219	2323	2170	2069	2250	2068	2243	2099	2131	2114	2195	2230	2168	2029	2243	2146		2461.78	4659.94	4065.56	6746.53	4957.76	6236.13	6052.41	4983.07	3688.4	4791.33	5783.49	3881.9	4937.03	4751.13	4205.95	4352.77	3969.38
2020-06-17 21:10:03	2020-06-17	1900-01-02 21:10:00	23.31	58.77	1936	2027	2126	2297	2146	2175	2124	2100	2358	2287	2133	2220	2324	2171	2070	2251	2068	2243	2099	2133	2115	2196	2231	2169	2030	2244	2146		2471.92	4665.92	4068.32	6750.38	4957.76	6236.13	6052.41	4983.07	3688.4	4794.45	5783.49	3884.6	4940.13	4754.26	4208.68	4355.67	3969.38
2020-06-17 21:15:03	2020-06-17	1900-01-02 21:15:00	23.11	58.8	1941	2028	2126	2297	2147	2175	2125	2100	2359	2287	2134	2220	2325	2172	2071	2251	2068	2243	2100	2134	2116	2197	2232	2170	2031	2245	2146		2482.1	4668.91	4068.32	6750.38	4960.88	6236.13	6056.06	4983.07	3690.94	4794.45	5786.92	3884.6	4943.23	4757.4	4211.4	4355.67	3969.38
2020-06-17 21:20:03	2020-06-17	1900-01-02 21:20:00	22.93	59.73	1946	2030	2127	2298	2147	2176	2125	2101	2359	2288	2135	2221	2326	2173	2072	2252	2068	2246	2100	2136	2117	2198	2233	2171	2032	2246	2146		2492.3	4674.9	4071.08	6754.23	4960.88	6239.82	6056.06	4986.18	3690.94	4797.56	5790.35	3887.29	4946.34	4760.53	4214.13	4358.57	3969.38
2020-06-17 21:25:03	2020-06-17	1900-01-02 21:25:00	22.77	61	1950	2032	2128	2299	2148	2176	2126	2101	2360	2289	2136	2221	2327	2173	2073	2253	2068	2246	2100	2137	2118	2198	2233	2172	2032	2247	2146		2500.48	4680.89	4073.84	6758.07	4964.01	6239.82	6059.71	4986.18	3693.48	4800.68	5793.79	3887.29	4949.44	4760.53	4216.86	4361.48	3969.38
2020-06-17 21:30:03	2020-06-17	1900-01-02 21:30:00	22.59	60.79	1955	2034	2128	2299	2149	2177	2126	2102	2361	2290	2137	2222	2327	2174	2074	2254	2068	2246	2100	2138	2119	2199	2234	2173	2034	2248	2146		2510.73	4686.89	4073.84	6758.07	4967.14	6243.52	6059.71	4989.29	3696.03	4803.79	5797.22	3889.98	4949.44	4763.67	4219.59	4364.38	3969.38
2020-06-17 21:35:03	2020-06-17	1900-01-02 21:35:00	22.37	62.2	1961	2037	2129	2300	2149	2178	2127	2103	2361	2290	2137	2222	2328	2175	2075	2255	2070	2248	2100	2140	2120	2200	2236	2176	2038	2250	2146		2523.07	4695.9	4076.6	6761.93	4967.14	6247.21	6063.36	4992.4	3696.03	4803.79	5797.22	3889.98	4952.55	4766.81	4222.32	4367.29	3974.89
2020-06-17 21:40:03	2020-06-17	1900-01-02 21:40:00	22.29	62.9	1965	2039	2131	2301	2150	2179	2130	2103	2362	2291	2138	2223	2329	2175	2075	2255	2071	2248	2100	2141	2120	2200	2237	2176	2042	2252	2147		2531.32	4701.91	4082.12	6765.78	4970.28	6250.91	6074.32	4992.4	3698.57	4806.91	5800.66	3892.68	4955.65	4766.81	4222.32	4367.29	3977.65
2020-06-17 21:45:03	2020-06-17	1900-01-02 21:45:00	22.12	63.57	1970	2039	2131	2301	2150	2179	2130	2103	2362	2292	2139	2223	2329	2176	2076	2256	2071	2248	2101	2141	2121	2200	2238	2177	2042	2252	2147		2541.66	4701.91	4082.12	6765.78	4970.28	6250.91	6074.32	4992.4	3698.57	4810.03	5804.1	3892.68	4955.65	4769.95	4225.05	4370.2	3977.65
2020-06-17 21:50:03	2020-06-17	1900-01-02 21:50:00	21.99	62.86	1973	2039	2131	2301	2151	2179	2130	2104	2363	2292	2139	2223	2330	2176	2077	2257	2071	2248	2101	2142	2121	2201	2238	2178	2042	2252	2147		2547.87	4701.91	4082.12	6765.78	4973.41	6250.91	6074.32	4995.51	3701.12	4810.03	5804.1	3892.68	4958.76	4769.95	4227.78	4373.11	3977.65
2020-06-17 21:55:03	2020-06-17	1900-01-02 21:55:00	21.85	62.23	1977	2040	2132	2302	2151	2179	2130	2104	2363	2293	2140	2224	2330	2177	2077	2257	2071	2248	2101	2143	2122	2201	2239	2178	2042	2252	2147		2556.18	4704.92	4084.88	6769.63	4973.41	6250.91	6074.32	4995.51	3701.12	4813.15	5807.54	3895.38	4958.76	4773.09	4227.78	4373.11	3977.65
2020-06-17 22:00:03	2020-06-17	1900-01-02 22:00:00	21.72	62.85	1981	2041	2132	2302	2151	2179	2130	2104	2363	2293	2140	2224	2330	2177	2078	2258	2071	2248	2101	2145	2122	2202	2239	2179	2042	2252	2147		2564.5	4707.93	4084.88	6769.63	4973.41	6250.91	6074.32	4995.51	3701.12	4813.15	5807.54	3895.38	4958.76	4773.09	4230.52	4376.02	3977.65
2020-06-17 22:05:03	2020-06-17	1900-01-02 22:05:00	21.6	63	1984	2042	2133	2302	2151	2179	2130	2105	2364	2294	2141	2224	2331	2177	2078	2258	2071	2248	2101	2145	2123	2202	2240	2180	2042	2253	2147		2570.75	4710.94	4087.65	6769.63	4973.41	6250.91	6074.32	4998.63	3703.67	4816.28	5810.98	3895.38	4961.87	4773.09	4230.52	4376.02	3977.65
2020-06-17 22:10:03	2020-06-17	1900-01-02 22:10:00	21.51	63.96	1987	2044	2133	2303	2152	2179	2130	2105	2364	2294	2141	2225	2331	2178	2078	2258	2071	2248	2101	2146	2123	2202	2240	2180	2042	2253	2147		2577.01	4716.96	4087.65	6773.49	4976.54	6250.91	6074.32	4998.63	3703.67	4816.28	5810.98	3898.07	4961.87	4776.24	4230.52	4376.02	3977.65
2020-06-17 22:15:03	2020-06-17	1900-01-02 22:15:00	21.39	64.6	1990	2045	2134	2303	2152	2179	2130	2105	2364	2295	2142	2225	2332	2178	2079	2259	2071	2248	2101	2147	2123	2203	2240	2181	2042	2254	2147		2583.29	4719.98	4090.41	6773.49	4976.54	6250.91	6074.32	4998.63	3703.67	4819.4	5814.42	3898.07	4964.98	4776.24	4233.25	4378.93	3977.65
2020-06-17 22:20:03	2020-06-17	1900-01-02 22:20:00	21.23	65.15	1993	2046	2134	2303	2152	2179	2131	2105	2365	2295	2142	2225	2332	2178	2079	2259	2071	2248	2101	2148	2124	2203	2241	2181	2043	2254	2148		2589.57	4722.99	4090.41	6773.49	4976.54	6250.91	6077.98	4998.63	3706.22	4819.4	5814.42	3898.07	4964.98	4776.24	4233.25	4378.93	3977.65
2020-06-17 22:25:03	2020-06-17	1900-01-02 22:25:00	21.11	65.15	1996	2047	2135	2304	2152	2180	2133	2105	2365	2296	2143	2226	2333	2179	2080	2260	2071	2248	2101	2148	2124	2203	2241	2182	2043	2255	2148		2595.86	4726.01	4093.18	6777.34	4976.54	6254.6	6085.3	4998.63	3706.22	4822.52	5817.87	3900.77	4968.09	4779.38	4235.99	4381.84	3977.65
2020-06-17 22:30:03	2020-06-17	1900-01-02 22:30:00	21.04	63.99	1999	2048	2135	2304	2153	2180	2133	2106	2365	2296	2143	2226	2333	2179	2080	2260	2071	2248	2101	2149	2124	2204	2242	2182	2043	2255	2148		2602.17	4729.03	4093.18	6777.34	4979.68	6254.6	6085.3	5001.74	3706.22	4822.52	5817.87	3900.77	4968.09	4779.38	4235.99	4381.84	3977.65
2020-06-17 22:35:03	2020-06-17	1900-01-02 22:35:00	21	65.31	2002	2049	2135	2304	2153	2180	2133	2106	2365	2297	2143	2226	2333	2179	2080	2260	2071	2248	2101	2149	2125	2204	2242	2182	2044	2256	2151		2608.48	4732.05	4093.18	6777.34	4979.68	6254.6	6085.3	5001.74	3706.22	4825.65	5817.87	3900.77	4968.09	4779.38	4235.99	4381.84	3977.65
2020-06-17 22:40:03	2020-06-17	1900-01-02 22:40:00	20.94	66.33	2005	2050	2136	2305	2153	2180	2133	2106	2366	2297	2144	2226	2334	2180	2081	2261	2071	2248	2102	2149	2125	2204	2242	2183	2044	2256	2153		2614.8	4735.07	4095.95	6781.2	4979.68	6254.6	6085.3	5001.74	3708.77	4825.65	5821.31	3900.77	4971.21	4782.53	4238.72	4384.75	3977.65
2020-06-17 22:45:03	2020-06-17	1900-01-02 22:45:00	20.85	65.75	2007	2050	2136	2305	2153	2180	2133	2106	2366	2297	2144	2227	2334	2180	2081	2261	2071	2249	2102	2150	2125	2205	2243	2183	2044	2257	2153		2619.02	4735.07	4095.95	6781.2	4979.68	6254.6	6085.3	5001.74	3708.77	4825.65	5821.31	3903.47	4971.21	4782.53	4238.72	4384.75	3977.65
2020-06-17 22:50:03	2020-06-17	1900-01-02 22:50:00	20.76	65.55	2009	2051	2137	2305	2153	2180	2133	2107	2366	2298	2144	2227	2335	2180	2081	2261	2071	2248	2102	2150	2125	2205	2243	2184	2045	2257	2153		2623.25	4738.09	4098.72	6781.2	4979.68	6254.6	6085.3	5004.86	3708.77	4828.78	5821.31	3903.47	4974.32	4782.53	4238.72	4384.75	3977.65
2020-06-17 22:55:03	2020-06-17	1900-01-02 22:55:00	20.71	65.83	2012	2052	2137	2305	2153	2181	2133	2107	2367	2298	2145	2227	2335	2180	2082	2262	2071	2248	2102	2150	2126	2205	2243	2184	2045	2258	2153		2629.6	4741.11	4098.72	6781.2	4979.68	6258.3	6085.3	5004.86	3711.32	4828.78	5824.76	3903.47	4974.32	4782.53	4241.46	4387.67	3977.65
2020-06-17 23:00:03	2020-06-17	1900-01-02 23:00:00	20.69	71.1	2014	2052	2138	2306	2154	2181	2133	2107	2368	2299	2145	2227	2336	2181	2082	2262	2071	2248	2102	2151	2126	2205	2244	2185	2046	2258	2153		2633.84	4741.11	4101.49	6785.06	4982.82	6258.3	6085.3	5004.86	3713.87	4831.91	5824.76	3903.47	4977.44	4785.68	4241.46	4387.67	3977.65
2020-06-17 23:05:03	2020-06-17	1900-01-02 23:05:00	20.63	73.77	2016	2052	2138	2306	2154	2181	2133	2107	2368	2299	2146	2227	2336	2181	2082	2262	2071	2249	2102	2151	2126	2206	2244	2185	2046	2258	2153		2638.08	4741.11	4101.49	6785.06	4982.82	6258.3	6085.3	5004.86	3713.87	4831.91	5828.21	3903.47	4977.44	4785.68	4241.46	4387.67	3977.65
2020-06-17 23:10:03	2020-06-17	1900-01-02 23:10:00	20.48	73.55	2018	2053	2138	2306	2154	2181	2133	2107	2369	2299	2146	2228	2336	2181	2082	2263	2071	2249	2103	2152	2127	2206	2244	2186	2046	2259	2153		2642.32	4744.14	4101.49	6785.06	4982.82	6258.3	6085.3	5004.86	3716.42	4831.91	5828.21	3906.17	4977.44	4785.68	4241.46	4390.59	3977.65
2020-06-17 23:15:03	2020-06-17	1900-01-02 23:15:00	20.28	74.9	2022	2054	2138	2306	2155	2181	2134	2108	2369	2300	2146	2228	2337	2181	2083	2263	2071	2249	2103	2152	2127	2206	2245	2186	2047	2259	2153		2650.83	4747.17	4101.49	6785.06	4985.95	6258.3	6088.96	5007.98	3716.42	4835.04	5828.21	3906.17	4980.55	4785.68	4244.2	4390.59	3977.65
2020-06-17 23:20:03	2020-06-17	1900-01-02 23:20:00	19.97	76.21	2024	2054	2138	2307	2155	2181	2134	2108	2369	2300	2147	2228	2337	2182	2083	2264	2071	2249	2103	2152	2127	2207	2245	2187	2047	2260	2153		2655.09	4747.17	4101.49	6788.92	4985.95	6258.3	6088.96	5007.98	3716.42	4835.04	5831.66	3906.17	4980.55	4788.83	4244.2	4393.5	3977.65
2020-06-17 23:25:03	2020-06-17	1900-01-02 23:25:00	19.85	74.09	2026	2056	2139	2307	2156	2182	2137	2108	2369	2300	2147	2229	2338	2182	2083	2264	2071	2250	2103	2153	2128	2207	2246	2187	2048	2261	2153		2659.36	4753.22	4104.26	6788.92	4989.09	6262	6099.96	5007.98	3716.42	4835.04	5831.66	3908.88	4983.67	4788.83	4244.2	4393.5	3977.65
2020-06-17 23:30:03	2020-06-17	1900-01-02 23:30:00	19.9	74.47	2029	2057	2139	2307	2156	2183	2138	2109	2369	2301	2147	2229	2338	2182	2084	2264	2071	2251	2103	2153	2128	2207	2246	2187	2049	2261	2153		2665.76	4756.25	4104.26	6788.92	4989.09	6265.71	6103.63	5011.1	3716.42	4838.17	5831.66	3908.88	4983.67	4788.83	4246.94	4393.5	3977.65
2020-06-17 23:35:03	2020-06-17	1900-01-02 23:35:00	19.95	75.41	2033	2058	2139	2307	2156	2183	2138	2109	2370	2301	2148	2229	2339	2183	2084	2265	2073	2252	2103	2154	2128	2208	2248	2188	2050	2262	2156		2674.32	4759.28	4104.26	6788.92	4989.09	6265.71	6103.63	5011.1	3718.98	4838.17	5835.11	3908.88	4986.79	4791.98	4246.94	4396.42	3983.16
2020-06-17 23:40:03	2020-06-17	1900-01-02 23:40:00	20.01	76.44	2034	2058	2140	2308	2157	2183	2138	2109	2370	2302	2148	2229	2339	2183	2085	2265	2074	2253	2104	2154	2128	2208	2248	2188	2050	2262	2157		2676.46	4759.28	4107.04	6792.78	4992.24	6265.71	6103.63	5011.1	3718.98	4841.3	5835.11	3908.88	4986.79	4791.98	4249.69	4396.42	3985.92
2020-06-17 23:45:03	2020-06-17	1900-01-02 23:45:00	19.98	77.4	2036	2059	2140	2308	2157	2183	2138	2109	2371	2302	2148	2230	2339	2183	2085	2265	2074	2254	2104	2154	2129	2208	2248	2188	2050	2262	2157		2680.75	4762.31	4107.04	6792.78	4992.24	6265.71	6103.63	5011.1	3721.53	4841.3	5835.11	3911.58	4986.79	4791.98	4249.69	4396.42	3985.92
2020-06-17 23:50:03	2020-06-17	1900-01-02 23:50:00	19.93	78.33	2037	2059	2140	2309	2157	2183	2138	2110	2371	2302	2149	2230	2340	2184	2085	2266	2075	2254	2104	2154	2129	2208	2248	2188	2050	2263	2157		2682.89	4762.31	4107.04	6796.65	4992.24	6265.71	6103.63	5014.22	3721.53	4841.3	5838.56	3911.58	4989.91	4795.13	4249.69	4399.34	3988.68
2020-06-17 23:55:03	2020-06-17	1900-01-02 23:55:00	19.87	79.03	2038	2059	2140	2309	2157	2183	2138	2110	2372	2303	2149	2230	2340	2184	2085	2266	2075	2254	2104	2155	2129	2208	2249	2188	2050	2263	2157		2685.04	4762.31	4107.04	6796.65	4992.24	6265.71	6103.63	5014.22	3724.09	4844.44	5838.56	3911.58	4989.91	4795.13	4249.69	4399.34	3988.68
2020-06-18 00:00:03	2020-06-18	1900-01-03	19.79	80.1	2039	2060	2140	2309	2157	2184	2138	2110	2372	2303	2150	2230	2341	2184	2086	2266	2075	2254	2104	2155	2129	2208	2249	2189	2050	2263	2157		2687.19	4765.35	4107.04	6796.65	4992.24	6269.41	6103.63	5014.22	3724.09	4844.44	5842.01	3911.58	4993.04	4795.13	4252.43	4399.34	3988.68
2020-06-18 00:05:03	2020-06-18	1900-01-03 00:05:00	19.68	80.3	2040	2060	2140	2310	2157	2184	2138	2110	2372	2303	2150	2231	2341	2184	2086	2267	2075	2254	2104	2155	2129	2209	2249	2189	2051	2264	2157		2689.34	4765.35	4107.04	6800.51	4992.24	6269.41	6103.63	5014.22	3724.09	4844.44	5842.01	3914.29	4993.04	4795.13	4252.43	4402.27	3988.68
2020-06-18 00:10:03	2020-06-18	1900-01-03 00:10:00	19.64	81.2	2042	2060	2141	2310	2158	2184	2139	2110	2372	2304	2150	2231	2342	2184	2086	2267	2075	2254	2104	2155	2130	2209	2249	2189	2051	2265	2157		2693.64	4765.35	4109.81	6800.51	4995.38	6269.41	6107.3	5014.22	3724.09	4847.57	5842.01	3914.29	4996.16	4795.13	4252.43	4402.27	3988.68
2020-06-18 00:15:03	2020-06-18	1900-01-03 00:15:00	19.59	80.8	2043	2061	2141	2310	2158	2184	2139	2111	2372	2304	2151	2231	2342	2185	2086	2267	2075	2254	2104	2156	2130	2209	2250	2190	2052	2265	2157		2695.79	4768.38	4109.81	6800.51	4995.38	6269.41	6107.3	5017.34	3724.09	4847.57	5845.47	3914.29	4996.16	4798.28	4252.43	4402.27	3988.68
2020-06-18 00:20:03	2020-06-18	1900-01-03 00:20:00	19.54	80.9	2044	2061	2142	2310	2158	2184	2139	2111	2372	2304	2151	2231	2342	2185	2087	2268	2075	2254	2104	2156	2130	2210	2250	2190	2052	2265	2157		2697.95	4768.38	4112.59	6800.51	4995.38	6269.41	6107.3	5017.34	3724.09	4847.57	5845.47	3914.29	4996.16	4798.28	4255.17	4405.19	3988.68
2020-06-18 00:25:03	2020-06-18	1900-01-03 00:25:00	19.52	81.3	2045	2061	2142	2311	2159	2184	2139	2111	2373	2304	2151	2231	2343	2185	2087	2268	2075	2254	2104	2156	2130	2210	2250	2190	2052	2266	2157		2700.1	4768.38	4112.59	6804.38	4998.52	6269.41	6107.3	5017.34	3726.65	4847.57	5845.47	3914.29	4999.28	4798.28	4255.17	4405.19	3988.68
2020-06-18 00:30:03	2020-06-18	1900-01-03 00:30:00	19.47	81.7	2046	2061	2142	2311	2159	2185	2140	2111	2373	2305	2152	2232	2343	2185	2087	2268	2075	2254	2104	2156	2130	2210	2250	2191	2053	2266	2157		2702.26	4768.38	4112.59	6804.38	4998.52	6273.11	6110.97	5017.34	3726.65	4850.71	5848.92	3916.99	4999.28	4798.28	4255.17	4405.19	3988.68
2020-06-18 00:35:03	2020-06-18	1900-01-03 00:35:00	19.44	81.7	2047	2062	2143	2311	2159	2185	2140	2112	2373	2305	2152	2232	2344	2186	2088	2269	2076	2254	2104	2157	2131	2211	2251	2191	2054	2267	2160		2704.41	4771.42	4115.37	6804.38	4998.52	6273.11	6110.97	5020.46	3726.65	4850.71	5848.92	3916.99	5002.41	4801.44	4257.92	4408.11	3991.44
2020-06-18 00:40:03	2020-06-18	1900-01-03 00:40:00	19.46	81.9	2048	2063	2144	2312	2160	2186	2140	2112	2374	2305	2152	2232	2344	2186	2088	2269	2076	2254	2104	2157	2131	2211	2251	2192	2054	2268	2162		2706.57	4774.46	4118.15	6808.25	5001.67	6276.82	6110.97	5020.46	3729.21	4850.71	5848.92	3916.99	5002.41	4801.44	4257.92	4408.11	3991.44
2020-06-18 00:45:03	2020-06-18	1900-01-03 00:45:00	19.46	82	2049	2064	2144	2312	2160	2186	2140	2112	2374	2306	2153	2232	2345	2186	2088	2269	2076	2254	2105	2157	2131	2211	2251	2192	2054	2268	2162		2708.73	4777.49	4118.15	6808.25	5001.67	6276.82	6110.97	5020.46	3729.21	4853.85	5852.38	3916.99	5005.54	4801.44	4257.92	4408.11	3991.44
2020-06-18 00:50:03	2020-06-18	1900-01-03 00:50:00	19.46	82.5	2051	2064	2145	2312	2160	2186	2141	2112	2374	2306	2153	2233	2345	2186	2088	2269	2076	2254	2105	2157	2131	2211	2252	2192	2054	2268	2162		2713.05	4777.49	4120.93	6808.25	5001.67	6276.82	6114.64	5020.46	3729.21	4853.85	5852.38	3919.7	5005.54	4801.44	4257.92	4408.11	3991.44
2020-06-18 00:55:03	2020-06-18	1900-01-03 00:55:00	19.44	83.4	2051	2064	2145	2313	2160	2186	2141	2113	2374	2306	2153	2233	2345	2187	2088	2270	2076	2254	2105	2157	2131	2211	2252	2193	2054	2268	2162		2713.05	4777.49	4120.93	6812.12	5001.67	6276.82	6114.64	5023.59	3729.21	4853.85	5852.38	3919.7	5005.54	4804.59	4257.92	4411.04	3991.44
2020-06-18 01:00:03	2020-06-18	1900-01-03 01:00:00	19.32	83.6	2052	2064	2145	2313	2160	2186	2141	2113	2375	2306	2154	2233	2346	2187	2089	2270	2076	2254	2105	2157	2132	2212	2252	2193	2055	2268	2162		2715.22	4777.49	4120.93	6812.12	5001.67	6276.82	6114.64	5023.59	3731.77	4853.85	5855.84	3919.7	5008.67	4804.59	4260.67	4411.04	3991.44
2020-06-18 01:05:03	2020-06-18	1900-01-03 01:05:00	19.2	83.3	2052	2064	2146	2313	2161	2187	2141	2113	2375	2307	2154	2233	2346	2187	2089	2270	2076	2254	2105	2158	2132	2212	2252	2193	2055	2268	2162		2715.22	4777.49	4123.71	6812.12	5004.81	6280.53	6114.64	5023.59	3731.77	4856.99	5855.84	3919.7	5008.67	4804.59	4260.67	4411.04	3991.44
2020-06-18 01:10:03	2020-06-18	1900-01-03 01:10:00	19.2	82.2	2053	2065	2146	2313	2161	2187	2142	2113	2375	2307	2154	2233	2347	2187	2089	2271	2076	2254	2105	2158	2132	2213	2253	2194	2055	2269	2162		2717.38	4780.53	4123.71	6812.12	5004.81	6280.53	6118.31	5023.59	3731.77	4856.99	5855.84	3919.7	5011.8	4804.59	4260.67	4413.97	3991.44
2020-06-18 01:15:03	2020-06-18	1900-01-03 01:15:00	19.3	81.3	2054	2065	2147	2314	2161	2187	2142	2113	2375	2307	2154	2234	2347	2188	2089	2271	2076	2254	2105	2158	2132	2213	2253	2194	2055	2270	2162		2719.54	4780.53	4126.49	6815.99	5004.81	6280.53	6118.31	5023.59	3731.77	4856.99	5855.84	3922.41	5011.8	4807.75	4260.67	4413.97	3991.44
2020-06-18 01:20:03	2020-06-18	1900-01-03 01:20:00	19.37	81	2055	2066	2147	2314	2161	2188	2143	2114	2376	2308	2155	2234	2347	2188	2090	2271	2076	2254	2105	2158	2133	2213	2253	2194	2056	2270	2162		2721.71	4783.58	4126.49	6815.99	5004.81	6284.24	6121.99	5026.71	3734.33	4860.13	5859.3	3922.41	5011.8	4807.75	4263.41	4413.97	3991.44
2020-06-18 01:25:03	2020-06-18	1900-01-03 01:25:00	19.42	81.3	2055	2066	2147	2314	2162	2188	2144	2114	2376	2308	2155	2234	2348	2188	2090	2271	2076	2254	2105	2159	2133	2213	2253	2194	2056	2270	2162		2721.71	4783.58	4126.49	6815.99	5007.96	6284.24	6125.67	5026.71	3734.33	4860.13	5859.3	3922.41	5014.93	4807.75	4263.41	4413.97	3991.44
2020-06-18 01:30:03	2020-06-18	1900-01-03 01:30:00	19.43	81.5	2055	2066	2148	2314	2162	2189	2144	2114	2376	2308	2155	2234	2348	2188	2090	2272	2076	2254	2105	2159	2133	2213	2254	2195	2056	2270	2162		2721.71	4783.58	4129.27	6815.99	5007.96	6287.95	6125.67	5026.71	3734.33	4860.13	5859.3	3922.41	5014.93	4807.75	4263.41	4416.89	3991.44
2020-06-18 01:35:03	2020-06-18	1900-01-03 01:35:00	19.42	81.7	2056	2067	2148	2315	2162	2189	2144	2114	2377	2308	2156	2234	2348	2189	2090	2272	2076	2254	2105	2159	2133	2214	2254	2195	2056	2270	2162		2723.88	4786.62	4129.27	6819.86	5007.96	6287.95	6125.67	5026.71	3736.89	4860.13	5862.76	3922.41	5014.93	4810.91	4263.41	4416.89	3991.44
2020-06-18 01:40:03	2020-06-18	1900-01-03 01:40:00	19.43	82.3	2056	2067	2148	2315	2162	2189	2144	2114	2377	2309	2156	2235	2349	2189	2090	2272	2076	2254	2105	2159	2133	2214	2254	2195	2056	2270	2162		2723.88	4786.62	4129.27	6819.86	5007.96	6287.95	6125.67	5026.71	3736.89	4863.27	5862.76	3925.12	5018.06	4810.91	4263.41	4416.89	3991.44
2020-06-18 01:45:03	2020-06-18	1900-01-03 01:45:00	19.39	82.7	2057	2067	2149	2315	2163	2189	2144	2115	2377	2309	2156	2235	2349	2189	2091	2273	2077	2254	2106	2159	2134	2214	2254	2195	2056	2270	2162		2726.05	4786.62	4132.06	6819.86	5011.11	6287.95	6125.67	5029.84	3736.89	4863.27	5862.76	3925.12	5018.06	4810.91	4266.16	4419.82	3994.2
2020-06-18 01:50:03	2020-06-18	1900-01-03 01:50:00	19.33	82.5	2057	2068	2150	2315	2163	2189	2144	2115	2378	2309	2157	2235	2350	2189	2091	2273	2077	2254	2107	2159	2134	2214	2255	2196	2057	2271	2162		2726.05	4789.66	4134.84	6819.86	5011.11	6287.95	6125.67	5029.84	3739.46	4863.27	5866.23	3925.12	5021.2	4810.91	4266.16	4419.82	3994.2
2020-06-18 01:55:03	2020-06-18	1900-01-03 01:55:00	19.28	81.1	2060	2069	2150	2316	2163	2190	2145	2115	2378	2309	2157	2235	2350	2189	2091	2273	2077	2254	2107	2159	2134	2215	2255	2196	2057	2271	2162		2732.56	4792.71	4134.84	6823.73	5011.11	6291.66	6129.35	5029.84	3739.46	4863.27	5866.23	3925.12	5021.2	4810.91	4266.16	4419.82	3994.2
2020-06-18 02:00:03	2020-06-18	1900-01-03 02:00:00	19.25	78.26	2063	2070	2150	2316	2163	2191	2145	2115	2378	2309	2157	2236	2351	2190	2091	2273	2077	2254	2107	2160	2134	2215	2255	2196	2057	2272	2162		2739.08	4795.75	4134.84	6823.73	5011.11	6295.37	6129.35	5029.84	3739.46	4863.27	5866.23	3927.83	5024.33	4814.07	4266.16	4419.82	3994.2
2020-06-18 02:05:03	2020-06-18	1900-01-03 02:05:00	19.27	76.14	2065	2071	2150	2316	2164	2193	2147	2116	2378	2310	2158	2236	2351	2190	2091	2274	2080	2255	2107	2160	2134	2216	2256	2196	2058	2273	2162		2743.44	4798.8	4134.84	6823.73	5014.26	6302.8	6136.71	5032.97	3739.46	4866.42	5869.69	3927.83	5024.33	4814.07	4266.16	4422.76	4002.5
2020-06-18 02:10:03	2020-06-18	1900-01-03 02:10:00	19.32	75.07	2065	2071	2150	2316	2164	2194	2149	2116	2379	2310	2158	2236	2351	2190	2092	2274	2080	2257	2107	2160	2134	2216	2256	2196	2058	2273	2162		2743.44	4798.8	4134.84	6823.73	5014.26	6306.52	6144.07	5032.97	3742.02	4866.42	5869.69	3927.83	5024.33	4814.07	4268.91	4422.76	4002.5
2020-06-18 02:15:03	2020-06-18	1900-01-03 02:15:00	19.32	75.22	2065	2071	2150	2316	2164	2194	2149	2116	2379	2310	2158	2236	2351	2190	2092	2274	2080	2257	2107	2160	2134	2216	2256	2197	2058	2273	2162		2743.44	4798.8	4134.84	6823.73	5014.26	6306.52	6144.07	5032.97	3742.02	4866.42	5869.69	3927.83	5024.33	4814.07	4268.91	4422.76	4002.5
2020-06-18 02:20:03	2020-06-18	1900-01-03 02:20:00	19.32	73.26	2067	2072	2150	2317	2164	2195	2149	2116	2379	2310	2158	2236	2352	2190	2092	2274	2080	2257	2107	2160	2135	2216	2256	2197	2058	2273	2162		2747.79	4801.85	4134.84	6827.61	5014.26	6310.24	6144.07	5032.97	3742.02	4866.42	5869.69	3927.83	5027.47	4814.07	4268.91	4422.76	4002.5
2020-06-18 02:25:03	2020-06-18	1900-01-03 02:25:00	19.38	72.39	2068	2073	2150	2317	2164	2196	2149	2116	2379	2310	2158	2236	2352	2191	2092	2275	2082	2259	2107	2161	2135	2216	2256	2197	2059	2274	2166		2749.98	4804.9	4134.84	6827.61	5014.26	6313.96	6144.07	5032.97	3742.02	4866.42	5869.69	3927.83	5027.47	4817.23	4268.91	4425.69	4008.04
2020-06-18 02:30:03	2020-06-18	1900-01-03 02:30:00	19.41	71.79	2069	2073	2150	2317	2164	2196	2149	2117	2379	2310	2159	2236	2352	2191	2092	2275	2082	2259	2107	2161	2135	2216	2256	2198	2060	2274	2167		2752.16	4804.9	4134.84	6827.61	5014.26	6313.96	6144.07	5036.1	3742.02	4866.42	5873.16	3927.83	5027.47	4817.23	4268.91	4425.69	4008.04
2020-06-18 02:35:03	2020-06-18	1900-01-03 02:35:00	19.42	71.74	2069	2073	2150	2317	2164	2196	2150	2117	2379	2310	2159	2236	2352	2191	2092	2275	2082	2259	2107	2161	2135	2216	2256	2198	2060	2274	2167		2752.16	4804.9	4134.84	6827.61	5014.26	6313.96	6147.76	5036.1	3742.02	4866.42	5873.16	3927.83	5027.47	4817.23	4268.91	4425.69	4008.04
2020-06-18 02:40:03	2020-06-18	1900-01-03 02:40:00	19.44	70.74	2069	2073	2150	2317	2164	2196	2150	2117	2380	2311	2159	2237	2352	2191	2092	2275	2082	2259	2107	2161	2135	2216	2256	2198	2060	2274	2167		2752.16	4804.9	4134.84	6827.61	5014.26	6313.96	6147.76	5036.1	3744.59	4869.56	5873.16	3930.55	5027.47	4817.23	4268.91	4425.69	4008.04
2020-06-18 02:45:03	2020-06-18	1900-01-03 02:45:00	19.51	70.08	2069	2073	2150	2317	2164	2196	2149	2117	2380	2311	2159	2237	2352	2191	2092	2275	2082	2259	2107	2161	2135	2217	2256	2198	2060	2274	2167		2752.16	4804.9	4134.84	6827.61	5014.26	6313.96	6144.07	5036.1	3744.59	4869.56	5873.16	3930.55	5027.47	4817.23	4268.91	4425.69	4008.04
2020-06-18 02:50:03	2020-06-18	1900-01-03 02:50:00	19.57	69.92	2069	2073	2150	2317	2164	2196	2150	2117	2380	2311	2159	2237	2352	2191	2092	2275	2082	2259	2107	2161	2135	2217	2256	2198	2060	2274	2167		2752.16	4804.9	4134.84	6827.61	5014.26	6313.96	6147.76	5036.1	3744.59	4869.56	5873.16	3930.55	5027.47	4817.23	4268.91	4425.69	4008.04
2020-06-18 02:55:03	2020-06-18	1900-01-03 02:55:00	19.56	70.15	2069	2073	2150	2317	2165	2196	2150	2117	2380	2311	2159	2237	2352	2191	2092	2275	2082	2259	2107	2161	2135	2217	2256	2198	2060	2274	2167		2752.16	4804.9	4134.84	6827.61	5017.41	6313.96	6147.76	5036.1	3744.59	4869.56	5873.16	3930.55	5027.47	4817.23	4268.91	4425.69	4008.04
2020-06-18 03:00:03	2020-06-18	1900-01-03 03:00:00	19.52	70.88	2069	2073	2150	2317	2165	2196	2150	2117	2380	2311	2159	2237	2353	2191	2092	2275	2083	2259	2107	2161	2135	2217	2256	2198	2060	2274	2167		2752.16	4804.9	4134.84	6827.61	5017.41	6313.96	6147.76	5036.1	3744.59	4869.56	5873.16	3930.55	5030.61	4817.23	4268.91	4425.69	4010.81
2020-06-18 03:05:03	2020-06-18	1900-01-03 03:05:00	19.42	71.38	2069	2073	2150	2317	2165	2196	2150	2117	2380	2311	2159	2237	2353	2191	2092	2275	2083	2259	2107	2161	2135	2217	2256	2198	2060	2274	2167		2752.16	4804.9	4134.84	6827.61	5017.41	6313.96	6147.76	5036.1	3744.59	4869.56	5873.16	3930.55	5030.61	4817.23	4268.91	4425.69	4010.81
2020-06-18 03:10:03	2020-06-18	1900-01-03 03:10:00	19.34	71.04	2069	2073	2150	2318	2165	2196	2150	2117	2380	2311	2160	2237	2353	2191	2092	2275	2083	2259	2107	2161	2135	2217	2256	2198	2060	2274	2167		2752.16	4804.9	4134.84	6831.49	5017.41	6313.96	6147.76	5036.1	3744.59	4869.56	5876.62	3930.55	5030.61	4817.23	4268.91	4425.69	4010.81
2020-06-18 03:15:03	2020-06-18	1900-01-03 03:15:00	19.31	71.7	2069	2073	2150	2318	2165	2196	2150	2117	2380	2311	2160	2237	2353	2191	2092	2276	2083	2259	2107	2161	2136	2217	2257	2198	2060	2274	2167		2752.16	4804.9	4134.84	6831.49	5017.41	6313.96	6147.76	5036.1	3744.59	4869.56	5876.62	3930.55	5030.61	4817.23	4268.91	4428.62	4010.81
2020-06-18 03:20:03	2020-06-18	1900-01-03 03:20:00	19.27	71.86	2069	2073	2150	2318	2165	2196	2150	2117	2380	2311	2160	2237	2353	2192	2093	2276	2083	2259	2107	2161	2136	2218	2257	2198	2060	2274	2167		2752.16	4804.9	4134.84	6831.49	5017.41	6313.96	6147.76	5036.1	3744.59	4869.56	5876.62	3930.55	5030.61	4820.39	4271.67	4428.62	4010.81
2020-06-18 03:25:03	2020-06-18	1900-01-03 03:25:00	19.23	73.01	2069	2073	2150	2318	2165	2196	2150	2118	2380	2312	2160	2237	2354	2192	2093	2276	2083	2259	2107	2161	2136	2218	2257	2198	2060	2274	2167		2752.16	4804.9	4134.84	6831.49	5017.41	6313.96	6147.76	5039.23	3744.59	4872.71	5876.62	3930.55	5033.75	4820.39	4271.67	4428.62	4010.81
2020-06-18 03:30:03	2020-06-18	1900-01-03 03:30:00	19.17	72.54	2069	2073	2150	2318	2165	2196	2150	2118	2380	2312	2160	2238	2354	2192	2093	2276	2083	2259	2107	2161	2136	2218	2257	2198	2060	2274	2167		2752.16	4804.9	4134.84	6831.49	5017.41	6313.96	6147.76	5039.23	3744.59	4872.71	5876.62	3933.26	5033.75	4820.39	4271.67	4428.62	4010.81
2020-06-18 03:35:03	2020-06-18	1900-01-03 03:35:00	19.1	73.62	2069	2073	2150	2318	2165	2196	2150	2118	2380	2312	2161	2238	2354	2192	2093	2276	2083	2259	2107	2161	2136	2218	2257	2199	2060	2274	2167		2752.16	4804.9	4134.84	6831.49	5017.41	6313.96	6147.76	5039.23	3744.59	4872.71	5880.09	3933.26	5033.75	4820.39	4271.67	4428.62	4010.81
2020-06-18 03:40:03	2020-06-18	1900-01-03 03:40:00	19.01	74.97	2069	2074	2150	2318	2165	2196	2150	2118	2380	2312	2161	2238	2355	2192	2093	2277	2083	2259	2107	2161	2136	2218	2257	2199	2060	2274	2167		2752.16	4807.95	4134.84	6831.49	5017.41	6313.96	6147.76	5039.23	3744.59	4872.71	5880.09	3933.26	5036.89	4820.39	4271.67	4431.56	4010.81
2020-06-18 03:45:03	2020-06-18	1900-01-03 03:45:00	18.93	75.63	2069	2074	2150	2319	2165	2196	2150	2118	2381	2312	2161	2238	2355	2192	2093	2277	2083	2259	2107	2161	2136	2218	2257	2199	2060	2274	2167		2752.16	4807.95	4134.84	6835.37	5017.41	6313.96	6147.76	5039.23	3747.15	4872.71	5880.09	3933.26	5036.89	4820.39	4271.67	4431.56	4010.81
2020-06-18 03:50:03	2020-06-18	1900-01-03 03:50:00	18.85	74.61	2069	2074	2150	2319	2166	2196	2150	2118	2381	2312	2161	2238	2355	2192	2093	2277	2083	2259	2107	2161	2136	2218	2257	2199	2060	2274	2167		2752.16	4807.95	4134.84	6835.37	5020.56	6313.96	6147.76	5039.23	3747.15	4872.71	5880.09	3933.26	5036.89	4820.39	4271.67	4431.56	4010.81
2020-06-18 03:55:03	2020-06-18	1900-01-03 03:55:00	18.74	76.88	2069	2074	2150	2319	2166	2196	2150	2118	2381	2313	2162	2238	2356	2193	2093	2277	2083	2259	2107	2161	2136	2219	2258	2200	2060	2274	2167		2752.16	4807.95	4134.84	6835.37	5020.56	6313.96	6147.76	5039.23	3747.15	4875.86	5883.56	3933.26	5040.03	4823.56	4271.67	4431.56	4010.81
2020-06-18 04:00:03	2020-06-18	1900-01-03 04:00:00	18.61	77.77	2069	2074	2150	2319	2166	2196	2150	2119	2381	2313	2162	2239	2356	2193	2094	2278	2083	2259	2107	2161	2136	2219	2258	2200	2060	2274	2167		2752.16	4807.95	4134.84	6835.37	5020.56	6313.96	6147.76	5042.36	3747.15	4875.86	5883.56	3935.98	5040.03	4823.56	4274.42	4434.49	4010.81
2020-06-18 04:05:03	2020-06-18	1900-01-03 04:05:00	18.53	77.39	2069	2074	2150	2319	2166	2196	2150	2119	2381	2313	2162	2239	2357	2193	2094	2278	2083	2259	2107	2162	2136	2219	2258	2200	2060	2274	2168		2752.16	4807.95	4134.84	6835.37	5020.56	6313.96	6147.76	5042.36	3747.15	4875.86	5883.56	3935.98	5043.17	4823.56	4274.42	4434.49	4010.81
2020-06-18 04:10:03	2020-06-18	1900-01-03 04:10:00	18.48	78.52	2069	2074	2150	2320	2167	2196	2150	2119	2382	2313	2163	2239	2357	2193	2094	2278	2083	2259	2108	2162	2137	2219	2258	2200	2060	2274	2168		2752.16	4807.95	4134.84	6839.25	5023.72	6313.96	6147.76	5042.36	3749.72	4875.86	5887.03	3935.98	5043.17	4823.56	4274.42	4434.49	4010.81
2020-06-18 04:15:03	2020-06-18	1900-01-03 04:15:00	18.44	78.11	2069	2074	2150	2320	2167	2196	2151	2119	2383	2313	2163	2239	2357	2193	2094	2278	2083	2259	2108	2162	2137	2219	2258	2201	2060	2275	2168		2752.16	4807.95	4134.84	6839.25	5023.72	6313.96	6151.45	5042.36	3752.29	4875.86	5887.03	3935.98	5043.17	4823.56	4274.42	4434.49	4010.81
2020-06-18 04:20:03	2020-06-18	1900-01-03 04:20:00	18.37	77.71	2069	2074	2150	2320	2167	2196	2151	2119	2383	2314	2163	2240	2358	2194	2095	2279	2083	2259	2108	2162	2137	2220	2259	2201	2061	2275	2168		2752.16	4807.95	4134.84	6839.25	5023.72	6313.96	6151.45	5042.36	3752.29	4879	5887.03	3938.69	5046.32	4826.72	4277.17	4437.43	4010.81
2020-06-18 04:25:03	2020-06-18	1900-01-03 04:25:00	18.34	78.91	2069	2074	2150	2320	2167	2196	2152	2119	2383	2314	2164	2240	2358	2194	2095	2279	2083	2259	2108	2163	2137	2220	2259	2202	2061	2275	2168		2752.16	4807.95	4134.84	6839.25	5023.72	6313.96	6155.14	5042.36	3752.29	4879	5890.51	3938.69	5046.32	4826.72	4277.17	4437.43	4010.81
2020-06-18 04:30:03	2020-06-18	1900-01-03 04:30:00	18.31	79.94	2069	2074	2150	2321	2168	2196	2152	2120	2383	2314	2164	2240	2359	2194	2095	2279	2083	2259	2108	2163	2138	2220	2259	2202	2061	2275	2168		2752.16	4807.95	4134.84	6843.13	5026.87	6313.96	6155.14	5045.5	3752.29	4879	5890.51	3938.69	5049.46	4826.72	4277.17	4437.43	4010.81
2020-06-18 04:35:03	2020-06-18	1900-01-03 04:35:00	18.25	81.7	2069	2074	2150	2321	2168	2196	2152	2120	2384	2314	2164	2240	2359	2195	2095	2280	2083	2259	2108	2163	2138	2221	2260	2202	2061	2276	2168		2752.16	4807.95	4134.84	6843.13	5026.87	6313.96	6155.14	5045.5	3754.86	4879	5890.51	3938.69	5049.46	4829.89	4277.17	4440.37	4010.81
2020-06-18 04:40:03	2020-06-18	1900-01-03 04:40:00	18.21	82.6	2069	2074	2150	2321	2168	2196	2153	2120	2384	2314	2165	2241	2360	2195	2096	2280	2083	2259	2108	2163	2138	2221	2260	2203	2061	2276	2168		2752.16	4807.95	4134.84	6843.13	5026.87	6313.96	6158.83	5045.5	3754.86	4879	5893.98	3941.41	5052.61	4829.89	4279.93	4440.37	4010.81
2020-06-18 04:45:03	2020-06-18	1900-01-03 04:45:00	18.17	83.3	2069	2075	2151	2322	2169	2196	2153	2120	2384	2315	2165	2241	2360	2195	2096	2280	2083	2259	2108	2163	2138	2221	2260	2203	2061	2277	2168		2752.16	4811.01	4137.63	6847.01	5030.03	6313.96	6158.83	5045.5	3754.86	4882.16	5893.98	3941.41	5052.61	4829.89	4279.93	4440.37	4010.81
2020-06-18 04:50:03	2020-06-18	1900-01-03 04:50:00	18.12	84.9	2069	2075	2151	2322	2169	2197	2154	2121	2385	2315	2166	2241	2361	2195	2096	2281	2083	2259	2109	2163	2138	2221	2261	2203	2062	2277	2168		2752.16	4811.01	4137.63	6847.01	5030.03	6317.68	6162.52	5048.63	3757.44	4882.16	5897.46	3941.41	5055.76	4829.89	4279.93	4443.31	4010.81
2020-06-18 04:55:03	2020-06-18	1900-01-03 04:55:00	18.07	85.2	2069	2075	2151	2322	2169	2197	2154	2121	2385	2315	2166	2242	2361	2196	2097	2281	2083	2259	2109	2164	2138	2222	2261	2204	2062	2277	2168		2752.16	4811.01	4137.63	6847.01	5030.03	6317.68	6162.52	5048.63	3757.44	4882.16	5897.46	3944.13	5055.76	4833.06	4282.68	4443.31	4010.81
2020-06-18 05:00:03	2020-06-18	1900-01-03 05:00:00	17.99	84.4	2069	2075	2152	2323	2170	2197	2154	2121	2386	2316	2166	2242	2362	2196	2097	2281	2083	2259	2109	2164	2139	2222	2261	2204	2062	2278	2168		2752.16	4811.01	4140.42	6850.89	5033.19	6317.68	6162.52	5048.63	3760.01	4885.31	5897.46	3944.13	5058.91	4833.06	4282.68	4443.31	4010.81
2020-06-18 05:05:03	2020-06-18	1900-01-03 05:05:00	17.94	84.9	2069	2076	2152	2323	2170	2198	2155	2121	2386	2316	2167	2242	2362	2196	2097	2282	2083	2259	2109	2164	2139	2222	2262	2205	2063	2278	2168		2752.16	4814.06	4140.42	6850.89	5033.19	6321.41	6166.21	5048.63	3760.01	4885.31	5900.93	3944.13	5058.91	4833.06	4282.68	4446.25	4010.81
2020-06-18 05:10:03	2020-06-18	1900-01-03 05:10:00	17.89	84.6	2069	2076	2153	2323	2170	2198	2156	2122	2386	2316	2167	2242	2363	2197	2098	2282	2083	2259	2109	2165	2139	2223	2262	2205	2063	2278	2168		2752.16	4814.06	4143.21	6850.89	5033.19	6321.41	6169.9	5051.77	3760.01	4885.31	5900.93	3944.13	5062.06	4836.23	4285.44	4446.25	4010.81
2020-06-18 05:15:03	2020-06-18	1900-01-03 05:15:00	17.86	86	2069	2076	2153	2324	2171	2198	2156	2122	2387	2316	2168	2243	2363	2197	2098	2283	2083	2259	2109	2165	2139	2223	2262	2205	2063	2279	2168		2752.16	4814.06	4143.21	6854.78	5036.35	6321.41	6169.9	5051.77	3762.58	4885.31	5904.41	3946.85	5062.06	4836.23	4285.44	4449.19	4010.81
2020-06-18 05:20:03	2020-06-18	1900-01-03 05:20:00	17.84	85.3	2069	2076	2153	2324	2171	2199	2156	2122	2387	2317	2168	2243	2364	2197	2098	2283	2083	2259	2109	2165	2140	2224	2263	2206	2063	2279	2168		2752.16	4814.06	4143.21	6854.78	5036.35	6325.13	6169.9	5051.77	3762.58	4888.46	5904.41	3946.85	5065.21	4836.23	4285.44	4449.19	4010.81
2020-06-18 05:25:03	2020-06-18	1900-01-03 05:25:00	17.84	86.2	2069	2077	2154	2324	2171	2199	2156	2123	2388	2317	2168	2243	2364	2198	2099	2283	2083	2259	2111	2165	2140	2224	2263	2206	2063	2279	2168		2752.16	4817.12	4146	6854.78	5036.35	6325.13	6169.9	5054.91	3765.16	4888.46	5904.41	3946.85	5065.21	4839.4	4288.2	4449.19	4010.81
2020-06-18 05:30:03	2020-06-18	1900-01-03 05:30:00	17.85	87.1	2069	2077	2154	2325	2171	2199	2157	2123	2388	2317	2169	2244	2365	2198	2099	2284	2083	2259	2111	2166	2140	2224	2264	2206	2064	2280	2168		2752.16	4817.12	4146	6858.67	5036.35	6325.13	6173.6	5054.91	3765.16	4888.46	5907.89	3949.57	5068.37	4839.4	4288.2	4452.14	4010.81
2020-06-18 05:35:03	2020-06-18	1900-01-03 05:35:00	17.81	84.8	2069	2077	2155	2325	2172	2200	2157	2123	2388	2317	2169	2244	2365	2198	2099	2284	2083	2259	2111	2166	2140	2225	2264	2207	2064	2280	2168		2752.16	4817.12	4148.79	6858.67	5039.51	6328.86	6173.6	5054.91	3765.16	4888.46	5907.89	3949.57	5068.37	4839.4	4288.2	4452.14	4010.81
2020-06-18 05:40:03	2020-06-18	1900-01-03 05:40:00	17.81	83.3	2069	2077	2155	2325	2172	2200	2158	2123	2388	2318	2170	2244	2366	2199	2100	2285	2083	2259	2111	2166	2141	2225	2264	2207	2064	2280	2168		2752.16	4817.12	4148.79	6858.67	5039.51	6328.86	6177.3	5054.91	3765.16	4891.62	5911.37	3949.57	5071.52	4842.57	4290.96	4455.08	4010.81
2020-06-18 05:45:03	2020-06-18	1900-01-03 05:45:00	17.83	82.8	2070	2077	2155	2325	2172	2200	2158	2124	2389	2318	2170	2244	2366	2199	2100	2285	2083	2260	2111	2166	2141	2225	2265	2207	2065	2280	2168		2754.34	4817.12	4148.79	6858.67	5039.51	6328.86	6177.3	5058.04	3767.74	4891.62	5911.37	3949.57	5071.52	4842.57	4290.96	4455.08	4010.81
2020-06-18 05:50:03	2020-06-18	1900-01-03 05:50:00	17.88	82.4	2070	2078	2155	2326	2172	2201	2158	2124	2389	2318	2170	2245	2366	2199	2100	2285	2083	2262	2111	2166	2141	2226	2265	2208	2065	2280	2168		2754.34	4820.17	4148.79	6862.56	5039.51	6332.59	6177.3	5058.04	3767.74	4891.62	5911.37	3952.29	5071.52	4842.57	4290.96	4455.08	4010.81
2020-06-18 05:55:03	2020-06-18	1900-01-03 05:55:00	17.93	82	2070	2078	2155	2326	2173	2201	2158	2124	2389	2318	2171	2245	2367	2199	2100	2285	2083	2262	2111	2167	2141	2226	2265	2208	2065	2281	2168		2754.34	4820.17	4148.79	6862.56	5042.67	6332.59	6177.3	5058.04	3767.74	4891.62	5914.85	3952.29	5074.68	4842.57	4290.96	4455.08	4010.81
2020-06-18 06:00:03	2020-06-18	1900-01-03 06:00:00	18	81.6	2070	2078	2156	2326	2173	2201	2158	2124	2389	2319	2171	2245	2367	2200	2101	2286	2082	2262	2111	2167	2141	2226	2265	2208	2065	2281	2167		2754.34	4820.17	4151.59	6862.56	5042.67	6332.59	6177.3	5058.04	3767.74	4894.77	5914.85	3952.29	5074.68	4845.75	4293.72	4458.03	4008.04
2020-06-18 06:05:03	2020-06-18	1900-01-03 06:05:00	18.09	81.5	2071	2078	2156	2326	2173	2201	2158	2125	2389	2319	2171	2245	2367	2200	2101	2286	2083	2262	2111	2167	2141	2226	2266	2208	2065	2281	2167		2756.53	4820.17	4151.59	6862.56	5042.67	6332.59	6177.3	5061.18	3767.74	4894.77	5914.85	3952.29	5074.68	4845.75	4293.72	4458.03	4010.81
2020-06-18 06:10:03	2020-06-18	1900-01-03 06:10:00	18.19	81.3	2071	2078	2156	2326	2173	2201	2158	2125	2390	2319	2171	2245	2367	2200	2101	2286	2084	2262	2111	2167	2141	2227	2266	2208	2065	2281	2167		2756.53	4820.17	4151.59	6862.56	5042.67	6332.59	6177.3	5061.18	3770.31	4894.77	5914.85	3952.29	5074.68	4845.75	4293.72	4458.03	4013.58
2020-06-18 06:15:04	2020-06-18	1900-01-03 06:15:00	18.28	80.6	2071	2078	2156	2326	2173	2201	2158	2125	2390	2319	2171	2245	2367	2200	2101	2286	2086	2264	2111	2168	2141	2227	2266	2208	2065	2281	2167		2756.53	4820.17	4151.59	6862.56	5042.67	6332.59	6177.3	5061.18	3770.31	4894.77	5914.85	3952.29	5074.68	4845.75	4293.72	4458.03	4019.12
2020-06-18 06:20:04	2020-06-18	1900-01-03 06:20:00	18.38	80.9	2071	2078	2157	2326	2173	2201	2158	2125	2390	2319	2172	2245	2367	2201	2101	2286	2086	2265	2111	2168	2141	2227	2266	2208	2066	2281	2167		2756.53	4820.17	4154.38	6862.56	5042.67	6332.59	6177.3	5061.18	3770.31	4894.77	5918.34	3952.29	5074.68	4848.92	4293.72	4458.03	4019.12
2020-06-18 06:25:04	2020-06-18	1900-01-03 06:25:00	18.49	82.2	2071	2078	2157	2326	2173	2201	2158	2125	2390	2320	2172	2245	2367	2201	2101	2287	2086	2265	2111	2168	2141	2227	2266	2208	2066	2281	2172		2756.53	4820.17	4154.38	6862.56	5042.67	6332.59	6177.3	5061.18	3770.31	4897.93	5918.34	3952.29	5074.68	4848.92	4293.72	4460.98	4019.12
2020-06-18 06:30:04	2020-06-18	1900-01-03 06:30:00	18.62	83.5	2071	2079	2157	2326	2173	2201	2158	2125	2390	2320	2172	2245	2368	2201	2101	2287	2086	2265	2111	2168	2141	2227	2266	2208	2066	2282	2173		2756.53	4823.23	4154.38	6862.56	5042.67	6332.59	6177.3	5061.18	3770.31	4897.93	5918.34	3952.29	5077.84	4848.92	4293.72	4460.98	4019.12
2020-06-18 06:35:04	2020-06-18	1900-01-03 06:35:00	18.71	81	2071	2079	2158	2326	2173	2201	2158	2125	2391	2320	2172	2245	2368	2201	2101	2287	2086	2265	2111	2168	2141	2227	2267	2208	2066	2282	2173		2756.53	4823.23	4157.18	6862.56	5042.67	6332.59	6177.3	5061.18	3772.89	4897.93	5918.34	3952.29	5077.84	4848.92	4293.72	4460.98	4019.12
2020-06-18 06:40:04	2020-06-18	1900-01-03 06:40:00	18.83	80.3	2071	2079	2158	2326	2173	2202	2158	2125	2391	2320	2172	2245	2368	2201	2101	2287	2085	2265	2111	2168	2141	2227	2267	2208	2066	2282	2173		2756.53	4823.23	4157.18	6862.56	5042.67	6336.32	6177.3	5061.18	3772.89	4897.93	5918.34	3952.29	5077.84	4848.92	4293.72	4460.98	4016.35
2020-06-18 06:45:04	2020-06-18	1900-01-03 06:45:00	18.93	79.41	2071	2079	2158	2326	2173	2202	2158	2126	2392	2320	2172	2245	2368	2201	2101	2287	2085	2265	2111	2168	2141	2227	2267	2208	2066	2282	2173		2756.53	4823.23	4157.18	6862.56	5042.67	6336.32	6177.3	5064.33	3775.47	4897.93	5918.34	3952.29	5077.84	4848.92	4293.72	4460.98	4016.35
2020-06-18 06:50:04	2020-06-18	1900-01-03 06:50:00	19.01	78.24	2071	2079	2158	2326	2173	2202	2158	2126	2392	2320	2172	2245	2368	2201	2101	2287	2085	2265	2111	2168	2141	2227	2267	2208	2066	2282	2173		2756.53	4823.23	4157.18	6862.56	5042.67	6336.32	6177.3	5064.33	3775.47	4897.93	5918.34	3952.29	5077.84	4848.92	4293.72	4460.98	4016.35
2020-06-18 06:55:04	2020-06-18	1900-01-03 06:55:00	19.11	79.75	2070	2079	2158	2326	2173	2202	2158	2126	2392	2320	2172	2245	2368	2201	2101	2287	2085	2265	2111	2168	2141	2227	2267	2208	2066	2282	2173		2754.34	4823.23	4157.18	6862.56	5042.67	6336.32	6177.3	5064.33	3775.47	4897.93	5918.34	3952.29	5077.84	4848.92	4293.72	4460.98	4016.35
2020-06-18 07:00:04	2020-06-18	1900-01-03 07:00:00	19.22	81.1	2070	2079	2158	2326	2173	2202	2158	2126	2392	2320	2172	2245	2368	2201	2101	2287	2085	2265	2110	2168	2141	2227	2267	2208	2066	2282	2173		2754.34	4823.23	4157.18	6862.56	5042.67	6336.32	6177.3	5064.33	3775.47	4897.93	5918.34	3952.29	5077.84	4848.92	4293.72	4460.98	4016.35
2020-06-18 07:05:04	2020-06-18	1900-01-03 07:05:00	19.32	81.6	2070	2079	2158	2326	2173	2202	2158	2126	2392	2320	2172	2245	2368	2201	2101	2287	2085	2265	2110	2168	2141	2227	2267	2208	2066	2282	2173		2754.34	4823.23	4157.18	6862.56	5042.67	6336.32	6177.3	5064.33	3775.47	4897.93	5918.34	3952.29	5077.84	4848.92	4293.72	4460.98	4016.35
2020-06-18 07:10:04	2020-06-18	1900-01-03 07:10:00	19.38	78.76	2070	2079	2158	2326	2173	2202	2158	2125	2392	2320	2172	2245	2368	2201	2101	2287	2085	2265	2110	2168	2141	2227	2267	2208	2066	2282	2172		2754.34	4823.23	4157.18	6862.56	5042.67	6336.32	6177.3	5061.18	3775.47	4897.93	5918.34	3952.29	5077.84	4848.92	4293.72	4460.98	4016.35
2020-06-18 07:15:04	2020-06-18	1900-01-03 07:15:00	19.4	77.81	2070	2079	2158	2326	2173	2202	2158	2125	2392	2320	2172	2245	2368	2201	2101	2287	2085	2265	2110	2168	2141	2227	2267	2208	2066	2282	2172		2754.34	4823.23	4157.18	6862.56	5042.67	6336.32	6177.3	5061.18	3775.47	4897.93	5918.34	3952.29	5077.84	4848.92	4293.72	4460.98	4016.35
2020-06-18 07:20:04	2020-06-18	1900-01-03 07:20:00	19.42	78.24	2070	2079	2158	2326	2173	2202	2158	2125	2392	2320	2172	2245	2368	2201	2101	2287	2085	2265	2110	2168	2141	2227	2267	2208	2066	2282	2172		2754.34	4823.23	4157.18	6862.56	5042.67	6336.32	6177.3	5061.18	3775.47	4897.93	5918.34	3952.29	5077.84	4848.92	4293.72	4460.98	4016.35
2020-06-18 07:25:04	2020-06-18	1900-01-03 07:25:00	19.48	78.68	2070	2079	2158	2326	2173	2202	2158	2125	2392	2320	2172	2245	2368	2202	2101	2286	2085	2265	2110	2168	2141	2227	2267	2208	2066	2281	2172		2754.34	4823.23	4157.18	6862.56	5042.67	6336.32	6177.3	5061.18	3775.47	4897.93	5918.34	3952.29	5077.84	4852.1	4293.72	4458.03	4016.35
2020-06-18 07:30:04	2020-06-18	1900-01-03 07:30:00	19.53	77.92	2070	2080	2158	2326	2172	2202	2158	2125	2392	2320	2172	2245	2368	2206	2100	2286	2085	2265	2110	2168	2141	2227	2267	2208	2066	2281	2172		2754.34	4826.29	4157.18	6862.56	5039.51	6336.32	6177.3	5061.18	3775.47	4897.93	5918.34	3952.29	5077.84	4864.82	4290.96	4458.03	4016.35
2020-06-18 07:35:04	2020-06-18	1900-01-03 07:35:00	19.57	77.54	2070	2080	2158	2326	2172	2202	2158	2125	2392	2320	2172	2245	2367	2206	2100	2286	2085	2265	2110	2168	2141	2227	2267	2208	2066	2281	2172		2754.34	4826.29	4157.18	6862.56	5039.51	6336.32	6177.3	5061.18	3775.47	4897.93	5918.34	3952.29	5074.68	4864.82	4290.96	4458.03	4016.35
2020-06-18 07:40:04	2020-06-18	1900-01-03 07:40:00	19.54	77.07	2069	2080	2158	2326	2172	2202	2158	2125	2392	2320	2172	2245	2367	2206	2100	2286	2085	2265	2110	2168	2141	2227	2267	2207	2066	2281	2172		2752.16	4826.29	4157.18	6862.56	5039.51	6336.32	6177.3	5061.18	3775.47	4897.93	5918.34	3952.29	5074.68	4864.82	4290.96	4458.03	4016.35
2020-06-18 07:45:04	2020-06-18	1900-01-03 07:45:00	19.53	77.58	2069	2080	2158	2326	2172	2202	2158	2125	2392	2320	2172	2245	2367	2206	2100	2285	2085	2265	2110	2168	2141	2227	2267	2207	2066	2280	2172		2752.16	4826.29	4157.18	6862.56	5039.51	6336.32	6177.3	5061.18	3775.47	4897.93	5918.34	3952.29	5074.68	4864.82	4290.96	4455.08	4016.35
2020-06-18 07:50:04	2020-06-18	1900-01-03 07:50:00	19.53	78.42	2069	2080	2158	2326	2172	2202	2158	2125	2392	2320	2172	2245	2367	2206	2099	2285	2085	2265	2110	2168	2140	2227	2267	2207	2066	2280	2173		2752.16	4826.29	4157.18	6862.56	5039.51	6336.32	6177.3	5061.18	3775.47	4897.93	5918.34	3952.29	5074.68	4864.82	4288.2	4455.08	4016.35
2020-06-18 07:55:04	2020-06-18	1900-01-03 07:55:00	19.54	76.9	2068	2080	2158	2326	2171	2202	2158	2124	2392	2320	2171	2244	2367	2206	2099	2285	2085	2265	2110	2168	2140	2227	2266	2207	2066	2279	2172		2749.98	4826.29	4157.18	6862.56	5036.35	6336.32	6177.3	5058.04	3775.47	4897.93	5914.85	3949.57	5074.68	4864.82	4288.2	4455.08	4016.35
2020-06-18 08:00:04	2020-06-18	1900-01-03 08:00:00	19.54	77.33	2067	2080	2158	2326	2171	2202	2158	2124	2392	2320	2171	2244	2367	2206	2099	2284	2085	2265	2110	2168	2140	2227	2266	2207	2066	2279	2172		2747.79	4826.29	4157.18	6862.56	5036.35	6336.32	6177.3	5058.04	3775.47	4897.93	5914.85	3949.57	5074.68	4864.82	4288.2	4452.14	4016.35
2020-06-18 08:05:04	2020-06-18	1900-01-03 08:05:00	19.56	77.06	2067	2080	2158	2326	2171	2202	2158	2124	2392	2320	2171	2244	2367	2205	2098	2284	2085	2265	2110	2168	2140	2227	2266	2207	2066	2279	2173		2747.79	4826.29	4157.18	6862.56	5036.35	6336.32	6177.3	5058.04	3775.47	4897.93	5914.85	3949.57	5074.68	4861.64	4285.44	4452.14	4016.35
2020-06-18 08:10:04	2020-06-18	1900-01-03 08:10:00	19.56	76.97	2066	2080	2158	2325	2171	2202	2158	2124	2392	2320	2171	2244	2367	2205	2098	2284	2085	2265	2110	2168	2140	2227	2266	2207	2066	2279	2173		2745.61	4826.29	4157.18	6858.67	5036.35	6336.32	6177.3	5058.04	3775.47	4897.93	5914.85	3949.57	5074.68	4861.64	4285.44	4452.14	4016.35
2020-06-18 08:15:04	2020-06-18	1900-01-03 08:15:00	19.58	77.47	2065	2080	2158	2325	2171	2202	2158	2124	2392	2320	2170	2244	2367	2205	2098	2284	2085	2265	2110	2167	2139	2227	2266	2207	2066	2279	2172		2743.44	4826.29	4157.18	6858.67	5036.35	6336.32	6177.3	5058.04	3775.47	4897.93	5911.37	3949.57	5074.68	4861.64	4285.44	4452.14	4016.35
2020-06-18 08:20:04	2020-06-18	1900-01-03 08:20:00	19.67	78.26	2065	2080	2158	2325	2171	2202	2158	2123	2392	2320	2170	2244	2367	2205	2098	2283	2085	2265	2110	2167	2139	2227	2266	2207	2066	2278	2172		2743.44	4826.29	4157.18	6858.67	5036.35	6336.32	6177.3	5054.91	3775.47	4897.93	5911.37	3949.57	5074.68	4861.64	4285.44	4449.19	4016.35
2020-06-18 08:25:04	2020-06-18	1900-01-03 08:25:00	19.74	77.04	2064	2080	2158	2325	2171	2202	2158	2123	2392	2320	2170	2243	2367	2205	2097	2283	2085	2265	2110	2167	2139	2227	2266	2207	2066	2278	2172		2741.26	4826.29	4157.18	6858.67	5036.35	6336.32	6177.3	5054.91	3775.47	4897.93	5911.37	3946.85	5074.68	4861.64	4282.68	4449.19	4016.35
2020-06-18 08:30:04	2020-06-18	1900-01-03 08:30:00	19.83	77.11	2063	2080	2158	2325	2171	2202	2158	2123	2391	2320	2170	2243	2367	2205	2097	2283	2085	2265	2110	2167	2139	2227	2265	2207	2066	2278	2172		2739.08	4826.29	4157.18	6858.67	5036.35	6336.32	6177.3	5054.91	3772.89	4897.93	5911.37	3946.85	5074.68	4861.64	4282.68	4449.19	4016.35
2020-06-18 08:35:04	2020-06-18	1900-01-03 08:35:00	19.84	77.41	2062	2080	2158	2325	2170	2202	2158	2123	2391	2320	2169	2243	2367	2205	2096	2283	2085	2265	2110	2167	2138	2227	2265	2207	2066	2278	2172		2736.91	4826.29	4157.18	6858.67	5033.19	6336.32	6177.3	5054.91	3772.89	4897.93	5907.89	3946.85	5074.68	4861.64	4279.93	4449.19	4016.35
2020-06-18 08:40:04	2020-06-18	1900-01-03 08:40:00	19.83	78.21	2061	2080	2158	2325	2170	2202	2158	2123	2391	2320	2169	2243	2366	2205	2096	2282	2087	2265	2110	2167	2138	2227	2264	2207	2066	2277	2172		2734.73	4826.29	4157.18	6858.67	5033.19	6336.32	6177.3	5054.91	3772.89	4897.93	5907.89	3946.85	5071.52	4861.64	4279.93	4446.25	4021.9
2020-06-18 08:45:04	2020-06-18	1900-01-03 08:45:00	19.76	79.54	2060	2080	2158	2325	2170	2202	2158	2122	2391	2320	2169	2243	2366	2205	2095	2282	2088	2265	2110	2167	2138	2227	2264	2207	2066	2277	2173		2732.56	4826.29	4157.18	6858.67	5033.19	6336.32	6177.3	5051.77	3772.89	4897.93	5907.89	3946.85	5071.52	4861.64	4277.17	4446.25	4024.68
2020-06-18 08:50:04	2020-06-18	1900-01-03 08:50:00	19.74	80.9	2060	2080	2158	2325	2170	2202	2158	2122	2391	2320	2169	2243	2366	2205	2095	2282	2088	2265	2110	2167	2138	2227	2264	2207	2066	2278	2174		2732.56	4826.29	4157.18	6858.67	5033.19	6336.32	6177.3	5051.77	3772.89	4897.93	5907.89	3946.85	5071.52	4861.64	4277.17	4446.25	4024.68
2020-06-18 08:55:04	2020-06-18	1900-01-03 08:55:00	19.73	80.3	2059	2080	2158	2325	2170	2202	2158	2122	2391	2320	2169	2243	2366	2205	2095	2282	2088	2265	2110	2167	2138	2227	2264	2207	2066	2278	2177		2730.39	4826.29	4157.18	6858.67	5033.19	6336.32	6177.3	5051.77	3772.89	4897.93	5907.89	3946.85	5071.52	4861.64	4277.17	4446.25	4024.68
2020-06-18 09:00:04	2020-06-18	1900-01-03 09:00:00	19.67	79.49	2059	2080	2158	2325	2171	2202	2158	2123	2392	2320	2169	2243	2366	2205	2095	2282	2088	2265	2110	2167	2138	2227	2264	2207	2066	2278	2178		2730.39	4826.29	4157.18	6858.67	5036.35	6336.32	6177.3	5054.91	3775.47	4897.93	5907.89	3946.85	5071.52	4861.64	4277.17	4446.25	4024.68
2020-06-18 09:05:04	2020-06-18	1900-01-03 09:05:00	19.6	80.8	2058	2080	2158	2325	2171	2202	2158	2123	2392	2320	2169	2243	2367	2205	2095	2282	2088	2265	2110	2167	2138	2227	2264	2207	2066	2278	2178		2728.22	4826.29	4157.18	6858.67	5036.35	6336.32	6177.3	5054.91	3775.47	4897.93	5907.89	3946.85	5074.68	4861.64	4277.17	4446.25	4024.68
2020-06-18 09:10:04	2020-06-18	1900-01-03 09:10:00	19.56	81.8	2058	2080	2158	2325	2171	2202	2158	2123	2392	2320	2169	2243	2367	2205	2095	2282	2088	2265	2110	2167	2138	2227	2264	2208	2066	2278	2178		2728.22	4826.29	4157.18	6858.67	5036.35	6336.32	6177.3	5054.91	3775.47	4897.93	5907.89	3946.85	5074.68	4861.64	4277.17	4446.25	4024.68
2020-06-18 09:15:04	2020-06-18	1900-01-03 09:15:00	19.51	82.5	2058	2080	2158	2325	2171	2202	2158	2123	2392	2320	2169	2243	2367	2205	2095	2282	2088	2265	2110	2167	2138	2227	2264	2208	2066	2278	2178		2728.22	4826.29	4157.18	6858.67	5036.35	6336.32	6177.3	5054.91	3775.47	4897.93	5907.89	3946.85	5074.68	4861.64	4277.17	4446.25	4024.68
2020-06-18 09:20:04	2020-06-18	1900-01-03 09:20:00	19.51	83.7	2057	2080	2158	2325	2172	2202	2160	2123	2392	2320	2169	2243	2367	2205	2095	2282	2088	2265	2110	2167	2138	2227	2264	2208	2066	2279	2178		2726.05	4826.29	4157.18	6858.67	5039.51	6336.32	6184.7	5054.91	3775.47	4897.93	5907.89	3946.85	5074.68	4861.64	4277.17	4446.25	4024.68
2020-06-18 09:25:04	2020-06-18	1900-01-03 09:25:00	19.51	83.9	2057	2080	2158	2325	2172	2202	2161	2123	2392	2320	2169	2243	2367	2205	2096	2283	2088	2265	2110	2167	2138	2227	2264	2208	2066	2279	2178		2726.05	4826.29	4157.18	6858.67	5039.51	6336.32	6188.4	5054.91	3775.47	4897.93	5907.89	3946.85	5074.68	4861.64	4279.93	4449.19	4024.68
2020-06-18 09:30:04	2020-06-18	1900-01-03 09:30:00	19.48	82.7	2057	2080	2158	2325	2173	2202	2162	2124	2392	2320	2169	2243	2367	2205	2096	2283	2089	2265	2110	2167	2138	2227	2265	2207	2066	2279	2178		2726.05	4826.29	4157.18	6858.67	5042.67	6336.32	6192.1	5058.04	3775.47	4897.93	5907.89	3946.85	5074.68	4861.64	4279.93	4449.19	4027.45
2020-06-18 09:35:04	2020-06-18	1900-01-03 09:35:00	19.41	81.9	2057	2080	2158	2325	2173	2202	2162	2124	2392	2320	2170	2243	2367	2205	2096	2283	2089	2265	2110	2167	2138	2227	2265	2208	2066	2279	2178		2726.05	4826.29	4157.18	6858.67	5042.67	6336.32	6192.1	5058.04	3775.47	4897.93	5911.37	3946.85	5074.68	4861.64	4279.93	4449.19	4027.45
2020-06-18 09:40:04	2020-06-18	1900-01-03 09:40:00	19.38	82.4	2057	2080	2158	2325	2173	2202	2162	2124	2392	2320	2170	2243	2368	2205	2096	2283	2089	2265	2111	2167	2138	2227	2265	2208	2066	2280	2178		2726.05	4826.29	4157.18	6858.67	5042.67	6336.32	6192.1	5058.04	3775.47	4897.93	5911.37	3946.85	5077.84	4861.64	4279.93	4449.19	4027.45
2020-06-18 09:45:04	2020-06-18	1900-01-03 09:45:00	19.4	82.2	2056	2080	2158	2325	2173	2202	2162	2124	2392	2320	2170	2243	2368	2205	2096	2283	2089	2265	2110	2167	2138	2227	2265	2208	2066	2280	2178		2723.88	4826.29	4157.18	6858.67	5042.67	6336.32	6192.1	5058.04	3775.47	4897.93	5911.37	3946.85	5077.84	4861.64	4279.93	4449.19	4027.45
2020-06-18 09:50:04	2020-06-18	1900-01-03 09:50:00	19.32	81.9	2056	2080	2158	2325	2173	2202	2163	2124	2392	2320	2170	2243	2368	2205	2097	2284	2089	2265	2111	2168	2138	2227	2265	2208	2067	2280	2179		2723.88	4826.29	4157.18	6858.67	5042.67	6336.32	6195.81	5058.04	3775.47	4897.93	5911.37	3946.85	5077.84	4861.64	4282.68	4452.14	4027.45
2020-06-18 09:55:04	2020-06-18	1900-01-03 09:55:00	19.23	83.7	2055	2081	2160	2326	2173	2205	2167	2126	2392	2320	2170	2243	2369	2205	2097	2284	2089	2265	2111	2168	2138	2227	2265	2208	2067	2280	2181		2721.71	4829.35	4162.78	6862.56	5042.67	6347.51	6210.64	5064.33	3775.47	4897.93	5911.37	3946.85	5080.99	4861.64	4282.68	4452.14	4027.45
2020-06-18 10:00:04	2020-06-18	1900-01-03 10:00:00	19.19	84.5	2054	2082	2161	2326	2173	2207	2169	2126	2392	2320	2170	2243	2369	2206	2097	2284	2089	2265	2111	2168	2138	2227	2265	2208	2067	2280	2181		2719.54	4832.41	4165.58	6862.56	5042.67	6354.99	6218.07	5064.33	3775.47	4897.93	5911.37	3946.85	5080.99	4864.82	4282.68	4452.14	4027.45
2020-06-18 10:05:04	2020-06-18	1900-01-03 10:05:00	19.14	84.3	2054	2082	2163	2326	2174	2189	2168	2125	2392	2320	2171	2244	2370	2206	2097	2284	2090	2265	2111	2168	2138	2227	2266	2208	2067	2280	2181		2719.54	4832.41	4171.18	6862.56	5045.83	6287.95	6214.35	5061.18	3775.47	4897.93	5914.85	3949.57	5084.15	4864.82	4282.68	4452.14	4030.23
2020-06-18 10:10:04	2020-06-18	1900-01-03 10:10:00	19.14	84	2054	2082	2164	2326	2174	2186	2168	2125	2392	2320	2171	2244	2370	2206	2097	2284	2091	2266	2111	2168	2138	2227	2266	2208	2067	2280	2181		2719.54	4832.41	4173.98	6862.56	5045.83	6276.82	6214.35	5061.18	3775.47	4897.93	5914.85	3949.57	5084.15	4864.82	4282.68	4452.14	4033.01
2020-06-18 10:15:04	2020-06-18	1900-01-03 10:15:00	19.07	84.1	2054	2082	2164	2326	2174	2186	2168	2125	2392	2320	2171	2244	2370	2206	2097	2284	2091	2266	2111	2168	2138	2227	2266	2208	2067	2280	2181		2719.54	4832.41	4173.98	6862.56	5045.83	6276.82	6214.35	5061.18	3775.47	4897.93	5914.85	3949.57	5084.15	4864.82	4282.68	4452.14	4033.01
2020-06-18 10:20:04	2020-06-18	1900-01-03 10:20:00	19.03	84.7	2054	2082	2164	2326	2174	2185	2168	2125	2392	2320	2171	2244	2370	2206	2097	2284	2092	2267	2111	2168	2138	2227	2266	2208	2067	2280	2181		2719.54	4832.41	4173.98	6862.56	5045.83	6273.11	6214.35	5061.18	3775.47	4897.93	5914.85	3949.57	5084.15	4864.82	4282.68	4452.14	4035.8
2020-06-18 10:25:04	2020-06-18	1900-01-03 10:25:00	19.06	85.6	2054	2082	2164	2326	2174	2185	2169	2125	2392	2320	2171	2244	2370	2206	2097	2285	2092	2267	2111	2168	2138	2227	2266	2208	2067	2281	2181		2719.54	4832.41	4173.98	6862.56	5045.83	6273.11	6218.07	5061.18	3775.47	4897.93	5914.85	3949.57	5084.15	4864.82	4282.68	4455.08	4035.8
2020-06-18 10:30:04	2020-06-18	1900-01-03 10:30:00	19.02	84.7	2054	2082	2164	2326	2175	2185	2169	2125	2392	2320	2171	2244	2370	2206	2097	2285	2092	2267	2111	2168	2138	2227	2266	2208	2067	2280	2182		2719.54	4832.41	4173.98	6862.56	5049	6273.11	6218.07	5061.18	3775.47	4897.93	5914.85	3949.57	5084.15	4864.82	4282.68	4455.08	4035.8
2020-06-18 10:35:04	2020-06-18	1900-01-03 10:35:00	18.96	85	2054	2083	2164	2326	2175	2185	2169	2126	2392	2320	2172	2244	2370	2206	2097	2285	2092	2267	2111	2168	2138	2227	2266	2208	2067	2281	2182		2719.54	4835.48	4173.98	6862.56	5049	6273.11	6218.07	5064.33	3775.47	4897.93	5918.34	3949.57	5084.15	4864.82	4282.68	4455.08	4035.8
2020-06-18 10:40:04	2020-06-18	1900-01-03 10:40:00	18.86	85	2054	2083	2164	2326	2175	2185	2170	2126	2392	2320	2172	2244	2370	2206	2098	2285	2092	2267	2111	2168	2139	2227	2266	2208	2068	2281	2182		2719.54	4835.48	4173.98	6862.56	5049	6273.11	6221.78	5064.33	3775.47	4897.93	5918.34	3949.57	5084.15	4864.82	4285.44	4455.08	4035.8
2020-06-18 10:45:04	2020-06-18	1900-01-03 10:45:00	18.75	85.1	2054	2083	2164	2326	2175	2185	2170	2126	2392	2320	2172	2244	2371	2206	2098	2285	2092	2267	2111	2168	2139	2227	2266	2208	2068	2281	2182		2719.54	4835.48	4173.98	6862.56	5049	6273.11	6221.78	5064.33	3775.47	4897.93	5918.34	3949.57	5087.32	4864.82	4285.44	4455.08	4035.8
2020-06-18 10:50:04	2020-06-18	1900-01-03 10:50:00	18.7	85.4	2054	2083	2164	2326	2176	2185	2170	2126	2392	2320	2172	2244	2371	2206	2098	2285	2092	2267	2111	2168	2139	2227	2267	2208	2068	2281	2182		2719.54	4835.48	4173.98	6862.56	5052.16	6273.11	6221.78	5064.33	3775.47	4897.93	5918.34	3949.57	5087.32	4864.82	4285.44	4455.08	4035.8
2020-06-18 10:55:04	2020-06-18	1900-01-03 10:55:00	18.67	85.8	2054	2083	2164	2326	2176	2185	2171	2126	2392	2320	2172	2244	2371	2206	2098	2285	2092	2267	2111	2168	2139	2227	2267	2208	2068	2281	2182		2719.54	4835.48	4173.98	6862.56	5052.16	6273.11	6225.5	5064.33	3775.47	4897.93	5918.34	3949.57	5087.32	4864.82	4285.44	4455.08	4035.8
2020-06-18 11:00:04	2020-06-18	1900-01-03 11:00:00	18.67	85.9	2054	2083	2164	2326	2176	2185	2171	2126	2392	2320	2172	2245	2371	2206	2098	2285	2092	2267	2111	2168	2139	2227	2267	2208	2068	2282	2182		2719.54	4835.48	4173.98	6862.56	5052.16	6273.11	6225.5	5064.33	3775.47	4897.93	5918.34	3952.29	5087.32	4864.82	4285.44	4455.08	4035.8
2020-06-18 11:05:04	2020-06-18	1900-01-03 11:05:00	18.66	84.9	2054	2083	2164	2326	2176	2185	2172	2126	2392	2320	2173	2245	2371	2206	2099	2286	2092	2267	2111	2168	2139	2228	2267	2208	2068	2282	2184		2719.54	4835.48	4173.98	6862.56	5052.16	6273.11	6229.22	5064.33	3775.47	4897.93	5921.82	3952.29	5087.32	4864.82	4288.2	4458.03	4035.8
2020-06-18 11:10:04	2020-06-18	1900-01-03 11:10:00	18.66	85.4	2054	2083	2164	2326	2176	2185	2172	2126	2392	2320	2173	2245	2372	2206	2099	2286	2093	2267	2111	2168	2139	2228	2267	2208	2068	2282	2185		2719.54	4835.48	4173.98	6862.56	5052.16	6273.11	6229.22	5064.33	3775.47	4897.93	5921.82	3952.29	5090.48	4864.82	4288.2	4458.03	4038.58
2020-06-18 11:15:04	2020-06-18	1900-01-03 11:15:00	18.7	85.5	2054	2083	2164	2326	2176	2185	2172	2126	2392	2320	2173	2245	2372	2206	2099	2286	2093	2268	2111	2168	2139	2228	2267	2208	2068	2282	2185		2719.54	4835.48	4173.98	6862.56	5052.16	6273.11	6229.22	5064.33	3775.47	4897.93	5921.82	3952.29	5090.48	4864.82	4288.2	4458.03	4038.58
2020-06-18 11:20:04	2020-06-18	1900-01-03 11:20:00	18.69	85.3	2054	2083	2164	2326	2176	2185	2173	2126	2392	2320	2173	2245	2372	2206	2099	2286	2093	2268	2111	2168	2139	2228	2267	2208	2068	2282	2185		2719.54	4835.48	4173.98	6862.56	5052.16	6273.11	6232.94	5064.33	3775.47	4897.93	5921.82	3952.29	5090.48	4864.82	4288.2	4458.03	4038.58
2020-06-18 11:25:04	2020-06-18	1900-01-03 11:25:00	18.66	85.6	2053	2083	2164	2326	2177	2185	2173	2126	2392	2321	2173	2245	2372	2206	2099	2286	2093	2268	2111	2168	2140	2228	2267	2208	2068	2282	2185		2717.38	4835.48	4173.98	6862.56	5055.33	6273.11	6232.94	5064.33	3775.47	4901.09	5921.82	3952.29	5090.48	4864.82	4288.2	4458.03	4038.58
2020-06-18 11:30:04	2020-06-18	1900-01-03 11:30:00	18.67	85.8	2053	2083	2164	2326	2177	2185	2174	2126	2392	2321	2173	2245	2373	2206	2099	2286	2093	2268	2111	2168	2140	2228	2267	2208	2068	2282	2185		2717.38	4835.48	4173.98	6862.56	5055.33	6273.11	6236.66	5064.33	3775.47	4901.09	5921.82	3952.29	5093.64	4864.82	4288.2	4458.03	4038.58
2020-06-18 11:35:04	2020-06-18	1900-01-03 11:35:00	18.65	85.5	2053	2083	2164	2326	2177	2185	2175	2126	2392	2321	2173	2245	2373	2206	2099	2286	2093	2268	2111	2168	2140	2228	2268	2208	2068	2282	2185		2717.38	4835.48	4173.98	6862.56	5055.33	6273.11	6240.38	5064.33	3775.47	4901.09	5921.82	3952.29	5093.64	4864.82	4288.2	4458.03	4038.58
2020-06-18 11:40:04	2020-06-18	1900-01-03 11:40:00	18.61	85.7	2053	2084	2164	2327	2177	2185	2175	2126	2392	2321	2174	2245	2374	2206	2099	2286	2093	2268	2111	2168	2140	2228	2268	2208	2068	2283	2185		2717.38	4838.54	4173.98	6866.45	5055.33	6273.11	6240.38	5064.33	3775.47	4901.09	5925.31	3952.29	5096.81	4864.82	4288.2	4458.03	4038.58
2020-06-18 11:45:04	2020-06-18	1900-01-03 11:45:00	18.55	85.9	2053	2084	2164	2327	2177	2185	2176	2127	2392	2321	2174	2245	2374	2206	2099	2286	2093	2268	2111	2168	2140	2228	2268	2208	2068	2283	2185		2717.38	4838.54	4173.98	6866.45	5055.33	6273.11	6244.11	5067.47	3775.47	4901.09	5925.31	3952.29	5096.81	4864.82	4288.2	4458.03	4038.58
2020-06-18 11:50:04	2020-06-18	1900-01-03 11:50:00	18.47	86.2	2053	2084	2164	2327	2177	2185	2176	2127	2392	2321	2174	2245	2374	2206	2099	2286	2093	2268	2111	2168	2140	2228	2268	2208	2068	2283	2186		2717.38	4838.54	4173.98	6866.45	5055.33	6273.11	6244.11	5067.47	3775.47	4901.09	5925.31	3952.29	5096.81	4864.82	4288.2	4458.03	4038.58
2020-06-18 11:55:04	2020-06-18	1900-01-03 11:55:00	18.39	86	2053	2085	2164	2327	2177	2184	2176	2127	2392	2321	2174	2245	2374	2206	2099	2287	2093	2268	2111	2168	2140	2228	2268	2209	2069	2271	2186		2717.38	4841.61	4173.98	6866.45	5055.33	6269.41	6244.11	5067.47	3775.47	4901.09	5925.31	3952.29	5096.81	4864.82	4288.2	4460.98	4038.58
2020-06-18 12:00:04	2020-06-18	1900-01-03 12:00:00	18.32	86.5	2053	2085	2164	2327	2177	2184	2176	2127	2392	2321	2174	2245	2374	2206	2100	2287	2093	2268	2111	2168	2140	2228	2268	2209	2069	2190	2186		2717.38	4841.61	4173.98	6866.45	5055.33	6269.41	6244.11	5067.47	3775.47	4901.09	5925.31	3952.29	5096.81	4864.82	4290.96	4460.98	4038.58
2020-06-18 12:05:04	2020-06-18	1900-01-03 12:05:00	18.23	86.8	2053	2085	2164	2327	2177	2184	2177	2127	2392	2321	2175	2246	2375	2206	2100	2287	2093	2268	2111	2168	2140	2229	2268	2209	2069	2162	2186		2717.38	4841.61	4173.98	6866.45	5055.33	6269.41	6247.83	5067.47	3775.47	4901.09	5928.79	3955.02	5099.98	4864.82	4290.96	4460.98	4038.58
2020-06-18 12:10:04	2020-06-18	1900-01-03 12:10:00	18.15	86.7	2053	2085	2164	2328	2178	2184	2177	2127	2392	2321	2175	2246	2375	2207	2100	2287	2093	2268	2111	2168	2140	2229	2268	2209	2069	2259	2186		2717.38	4841.61	4173.98	6870.34	5058.5	6269.41	6247.83	5067.47	3775.47	4901.09	5928.79	3955.02	5099.98	4868	4290.96	4460.98	4038.58
2020-06-18 12:15:04	2020-06-18	1900-01-03 12:15:00	18.06	87.3	2053	2085	2164	2328	2178	2185	2177	2128	2392	2322	2175	2246	2376	2207	2100	2287	2093	2268	2111	2168	2140	2229	2268	2210	2069	1616	2186		2717.38	4841.61	4173.98	6870.34	5058.5	6273.11	6247.83	5070.61	3775.47	4904.25	5928.79	3955.02	5103.14	4868	4290.96	4460.98	4038.58
2020-06-18 12:20:04	2020-06-18	1900-01-03 12:20:00	18.01	87.8	2053	2085	2164	2328	2178	2185	2177	2128	2392	2322	2175	2246	2376	2207	2100	2288	2094	2268	2111	2168	2141	2229	2268	2210	2069	1572	2186		2717.38	4841.61	4173.98	6870.34	5058.5	6273.11	6247.83	5070.61	3775.47	4904.25	5928.79	3955.02	5103.14	4868	4290.96	4463.92	4041.36
2020-06-18 12:25:04	2020-06-18	1900-01-03 12:25:00	17.91	88.1	2053	2085	2164	2329	2179	2185	2180	2128	2393	2322	2176	2246	2376	2207	2101	2288	2094	2268	2111	2168	2141	2230	2269	2211	2069	2064	2186		2717.38	4841.61	4173.98	6874.23	5061.67	6273.11	6259.02	5070.61	3778.05	4904.25	5932.28	3955.02	5103.14	4868	4293.72	4463.92	4041.36
2020-06-18 12:30:04	2020-06-18	1900-01-03 12:30:00	17.75	89.2	2053	2085	2164	2329	2180	2186	2186	2128	2393	2322	2176	2247	2377	2208	2101	2289	2094	2268	2111	2168	2141	2231	2269	2212	2070	1665	2186		2717.38	4841.61	4173.98	6874.23	5064.84	6276.82	6281.43	5070.61	3778.05	4904.25	5932.28	3957.74	5106.31	4871.19	4293.72	4466.87	4041.36
2020-06-18 12:35:04	2020-06-18	1900-01-03 12:35:00	17.63	90.3	2053	2085	2164	2330	2180	2186	2188	2128	2394	2322	2177	2247	2378	2208	2102	2289	2094	2268	2111	2168	2142	2231	2270	2212	2070	1549	2186		2717.38	4841.61	4173.98	6878.13	5064.84	6276.82	6288.91	5070.61	3780.64	4904.25	5935.77	3957.74	5109.48	4871.19	4296.48	4466.87	4041.36
2020-06-18 12:40:04	2020-06-18	1900-01-03 12:40:00	17.56	91.5	2053	2085	2164	2330	2181	2187	2189	2128	2394	2323	2177	2248	2379	2209	2102	2290	2094	2268	2111	2168	2142	2231	2270	2212	2070	1583	2186		2717.38	4841.61	4173.98	6878.13	5068.01	6280.53	6292.65	5070.61	3780.64	4907.41	5935.77	3960.47	5112.66	4874.38	4296.48	4469.83	4041.36
2020-06-18 12:45:04	2020-06-18	1900-01-03 12:45:00	17.53	91.9	2053	2085	2164	2331	2181	2188	2190	2129	2395	2323	2178	2248	2379	2209	2103	2290	2094	2268	2111	2168	2143	2232	2271	2213	2070	1908	2187		2717.38	4841.61	4173.98	6882.02	5068.01	6284.24	6296.4	5073.76	3783.22	4907.41	5939.27	3960.47	5112.66	4874.38	4299.25	4469.83	4041.36
2020-06-18 12:50:04	2020-06-18	1900-01-03 12:50:00	17.53	92.1	2053	2085	2164	2332	2182	2188	2190	2130	2396	2323	2179	2249	2381	2210	2104	2291	2094	2268	2111	2168	2143	2232	2272	2214	2071	1909	2188		2717.38	4841.61	4173.98	6885.92	5071.19	6284.24	6296.4	5076.9	3785.81	4907.41	5942.76	3963.2	5119	4877.56	4302.01	4472.78	4041.36
2020-06-18 12:55:04	2020-06-18	1900-01-03 12:55:00	17.51	91.7	2053	2085	2164	2332	2183	2189	2192	2131	2396	2324	2180	2249	2381	2210	2105	2292	2094	2268	2111	2168	2144	2233	2273	2215	2071	2095	2188		2717.38	4841.61	4173.98	6885.92	5074.36	6287.95	6303.89	5080.05	3785.81	4910.57	5946.25	3963.2	5119	4877.56	4304.78	4475.73	4041.36
2020-06-18 13:00:04	2020-06-18	1900-01-03 13:00:00	17.4	91.1	2053	2086	2164	2333	2183	2190	2193	2131	2397	2325	2180	2250	2382	2211	2105	2292	2094	2268	2111	2168	2144	2233	2273	2215	2072	2291	2188		2717.38	4844.67	4173.98	6889.82	5074.36	6291.66	6307.64	5080.05	3788.39	4913.74	5946.25	3965.93	5122.18	4880.75	4304.78	4475.73	4041.36
2020-06-18 13:05:04	2020-06-18	1900-01-03 13:05:00	17.3	91.5	2053	2086	2164	2333	2183	2190	2194	2131	2397	2325	2181	2250	2383	2211	2106	2293	2094	2268	2111	2168	2144	2233	2274	2216	2072	2291	2189		2717.38	4844.67	4173.98	6889.82	5074.36	6291.66	6311.39	5080.05	3788.39	4913.74	5949.75	3965.93	5125.36	4880.75	4307.54	4478.69	4041.36
2020-06-18 13:10:04	2020-06-18	1900-01-03 13:10:00	17.21	92	2053	2087	2164	2334	2184	2190	2194	2132	2404	2325	2181	2250	2384	2212	2106	2293	2094	2268	2111	2168	2145	2234	2274	2216	2072	2292	2189		2717.38	4847.74	4173.98	6893.72	5077.54	6291.66	6311.39	5083.2	3806.53	4913.74	5949.75	3965.93	5128.54	4883.94	4307.54	4478.69	4041.36
2020-06-18 13:15:04	2020-06-18	1900-01-03 13:15:00	17.14	92.3	2054	2087	2164	2334	2184	2191	2195	2133	2404	2325	2182	2251	2384	2212	2107	2294	2094	2268	2111	2169	2145	2234	2275	2216	2072	2292	2189		2719.54	4847.74	4173.98	6893.72	5077.54	6295.37	6315.15	5086.35	3806.53	4913.74	5953.25	3968.66	5128.54	4883.94	4310.31	4481.65	4041.36
2020-06-18 13:20:04	2020-06-18	1900-01-03 13:20:00	17.08	92.4	2054	2090	2164	2335	2184	2192	2196	2133	2404	2325	2182	2251	2385	2213	2107	2294	2094	2268	2112	2169	2145	2234	2276	2217	2074	2292	2189		2719.54	4856.95	4173.98	6897.62	5077.54	6299.09	6318.9	5086.35	3806.53	4913.74	5953.25	3968.66	5131.72	4887.13	4310.31	4481.65	4041.36
2020-06-18 13:25:04	2020-06-18	1900-01-03 13:25:00	17.04	93	2054	2090	2164	2335	2184	2192	2196	2133	2404	2326	2183	2251	2385	2213	2108	2295	2095	2268	2114	2169	2145	2235	2276	2217	2074	2293	2189		2719.54	4856.95	4173.98	6897.62	5077.54	6299.09	6318.9	5086.35	3806.53	4916.9	5956.74	3968.66	5131.72	4887.13	4313.08	4484.6	4044.15
2020-06-18 13:30:04	2020-06-18	1900-01-03 13:30:00	16.96	93	2054	2090	2164	2336	2185	2192	2197	2134	2404	2326	2183	2252	2386	2213	2108	2295	2095	2268	2114	2170	2145	2235	2276	2217	2074	2293	2189		2719.54	4856.95	4173.98	6901.52	5080.72	6299.09	6322.66	5089.5	3806.53	4916.9	5956.74	3971.39	5134.9	4887.13	4313.08	4484.6	4044.15
2020-06-18 13:35:04	2020-06-18	1900-01-03 13:35:00	16.95	93.5	2054	2090	2164	2336	2185	2193	2198	2134	2404	2326	2184	2252	2387	2214	2109	2296	2095	2268	2114	2170	2146	2236	2277	2218	2075	2294	2189		2719.54	4856.95	4173.98	6901.52	5080.72	6302.8	6326.41	5089.5	3806.53	4916.9	5960.24	3971.39	5138.08	4890.33	4315.85	4487.56	4044.15
2020-06-18 13:40:04	2020-06-18	1900-01-03 13:40:00	16.89	93.5	2055	2090	2164	2336	2186	2193	2198	2135	2404	2327	2184	2252	2387	2215	2110	2296	2095	2268	2114	2170	2147	2236	2277	2219	2075	2294	2189		2721.71	4856.95	4173.98	6901.52	5083.9	6302.8	6326.41	5092.66	3806.53	4920.07	5960.24	3971.39	5138.08	4893.52	4318.62	4487.56	4044.15
2020-06-18 13:45:04	2020-06-18	1900-01-03 13:45:00	16.91	94	2055	2090	2164	2337	2186	2193	2199	2135	2404	2327	2185	2253	2388	2215	2110	2297	2095	2268	2114	2170	2147	2237	2278	2219	2075	2295	2189		2721.71	4856.95	4173.98	6905.43	5083.9	6302.8	6330.17	5092.66	3806.53	4920.07	5963.75	3974.12	5141.26	4893.52	4318.62	4490.52	4044.15
2020-06-18 13:50:04	2020-06-18	1900-01-03 13:50:00	16.94	94.5	2055	2090	2164	2337	2186	2194	2200	2135	2404	2327	2186	2253	2388	2215	2110	2297	2095	2268	2114	2171	2147	2237	2278	2219	2075	2295	2189		2721.71	4856.95	4173.98	6905.43	5083.9	6306.52	6333.93	5092.66	3806.53	4920.07	5967.25	3974.12	5141.26	4893.52	4318.62	4490.52	4044.15
2020-06-18 13:55:04	2020-06-18	1900-01-03 13:55:00	16.91	94.3	2056	2090	2164	2338	2187	2194	2200	2136	2404	2327	2186	2254	2389	2216	2111	2298	2095	2268	2115	2171	2147	2237	2279	2220	2075	2296	2189		2723.88	4856.95	4173.98	6909.34	5087.08	6306.52	6333.93	5095.81	3806.53	4920.07	5967.25	3976.86	5144.45	4896.72	4321.4	4493.49	4044.15
2020-06-18 14:00:04	2020-06-18	1900-01-03 14:00:00	16.9	94.3	2057	2090	2164	2338	2187	2195	2201	2136	2404	2328	2187	2254	2390	2216	2111	2298	2095	2268	2115	2171	2147	2238	2279	2220	2075	2296	2189		2726.05	4856.95	4173.98	6909.34	5087.08	6310.24	6337.69	5095.81	3806.53	4923.24	5970.75	3976.86	5147.64	4896.72	4321.4	4493.49	4044.15
2020-06-18 14:05:04	2020-06-18	1900-01-03 14:05:00	16.92	94.6	2057	2091	2164	2339	2187	2195	2202	2136	2404	2328	2187	2254	2390	2217	2112	2298	2095	2268	2115	2171	2147	2238	2279	2221	2076	2297	2189		2726.05	4860.03	4173.98	6913.24	5087.08	6310.24	6341.45	5095.81	3806.53	4923.24	5970.75	3976.86	5147.64	4899.92	4324.17	4493.49	4044.15
2020-06-18 14:10:04	2020-06-18	1900-01-03 14:10:00	16.94	94.7	2057	2091	2164	2339	2188	2196	2202	2137	2404	2329	2188	2255	2391	2217	2112	2299	2095	2268	2115	2172	2148	2238	2279	2221	2076	2297	2189		2726.05	4860.03	4173.98	6913.24	5090.26	6313.96	6341.45	5098.97	3806.53	4926.41	5974.26	3979.59	5150.82	4899.92	4324.17	4496.45	4044.15
2020-06-18 14:15:04	2020-06-18	1900-01-03 14:15:00	16.92	94.8	2058	2091	2164	2340	2188	2196	2203	2137	2404	2329	2188	2255	2391	2218	2113	2299	2095	2268	2115	2172	2148	2239	2280	2221	2076	2297	2189		2728.22	4860.03	4173.98	6917.15	5090.26	6313.96	6345.22	5098.97	3806.53	4926.41	5974.26	3979.59	5150.82	4903.12	4326.95	4496.45	4044.15
2020-06-18 14:20:04	2020-06-18	1900-01-03 14:20:00	16.8	94.2	2059	2092	2165	2340	2189	2196	2203	2137	2404	2329	2189	2255	2392	2218	2113	2300	2096	2268	2115	2172	2149	2239	2281	2222	2078	2298	2189		2730.39	4863.1	4176.79	6917.15	5093.44	6313.96	6345.22	5098.97	3806.53	4926.41	5977.76	3979.59	5154.01	4903.12	4326.95	4499.41	4046.94
2020-06-18 14:25:04	2020-06-18	1900-01-03 14:25:00	16.73	94.2	2059	2092	2166	2341	2189	2197	2204	2138	2404	2329	2189	2255	2392	2218	2113	2300	2096	2268	2115	2173	2149	2239	2281	2222	2078	2298	2189		2730.39	4863.1	4179.59	6921.06	5093.44	6317.68	6348.98	5102.13	3806.53	4926.41	5977.76	3979.59	5154.01	4903.12	4326.95	4499.41	4046.94
2020-06-18 14:30:04	2020-06-18	1900-01-03 14:30:00	16.71	94.5	2059	2093	2166	2341	2189	2197	2204	2138	2404	2329	2190	2256	2392	2219	2114	2301	2096	2268	2116	2173	2149	2240	2281	2222	2078	2298	2189		2730.39	4866.18	4179.59	6921.06	5093.44	6317.68	6348.98	5102.13	3806.53	4926.41	5981.27	3982.33	5154.01	4906.32	4329.72	4502.38	4046.94
2020-06-18 14:35:04	2020-06-18	1900-01-03 14:35:00	16.74	94.8	2060	2093	2167	2341	2189	2197	2204	2138	2405	2330	2190	2256	2393	2219	2114	2301	2096	2268	2116	2173	2149	2241	2282	2223	2078	2299	2189		2732.56	4866.18	4182.4	6921.06	5093.44	6317.68	6348.98	5102.13	3809.12	4929.58	5981.27	3982.33	5157.2	4906.32	4329.72	4502.38	4046.94
2020-06-18 14:40:04	2020-06-18	1900-01-03 14:40:00	16.78	94.9	2060	2094	2167	2342	2190	2198	2205	2139	2406	2330	2191	2256	2394	2219	2115	2301	2096	2268	2117	2173	2150	2241	2282	2223	2079	2299	2189		2732.56	4869.26	4182.4	6924.98	5096.63	6321.41	6352.75	5105.28	3811.72	4929.58	5984.78	3982.33	5160.4	4906.32	4332.5	4502.38	4046.94
2020-06-18 14:45:04	2020-06-18	1900-01-03 14:45:00	16.76	94.8	2060	2094	2168	2342	2190	2198	2205	2139	2406	2330	2191	2256	2394	2220	2115	2302	2096	2268	2117	2173	2150	2241	2282	2223	2079	2300	2189		2732.56	4869.26	4185.21	6924.98	5096.63	6321.41	6352.75	5105.28	3811.72	4929.58	5984.78	3982.33	5160.4	4909.52	4332.5	4505.35	4046.94
2020-06-18 14:50:04	2020-06-18	1900-01-03 14:50:00	16.76	94.7	2061	2094	2168	2342	2190	2198	2206	2139	2406	2331	2192	2256	2394	2220	2115	2302	2096	2268	2117	2173	2150	2241	2283	2223	2079	2300	2189		2734.73	4869.26	4185.21	6924.98	5096.63	6321.41	6356.52	5105.28	3811.72	4932.75	5988.29	3982.33	5160.4	4909.52	4332.5	4505.35	4046.94
2020-06-18 14:55:04	2020-06-18	1900-01-03 14:55:00	16.72	94.4	2061	2095	2168	2343	2191	2198	2206	2139	2407	2331	2192	2257	2395	2220	2115	2302	2096	2268	2117	2173	2150	2241	2283	2223	2079	2300	2189		2734.73	4872.34	4185.21	6928.89	5099.81	6321.41	6356.52	5105.28	3814.32	4932.75	5988.29	3985.07	5163.59	4909.52	4332.5	4505.35	4046.94
2020-06-18 15:00:04	2020-06-18	1900-01-03 15:00:00	16.7	94.1	2062	2095	2169	2343	2191	2198	2207	2140	2407	2331	2192	2257	2395	2221	2116	2303	2096	2268	2117	2173	2150	2242	2283	2223	2080	2301	2189		2736.91	4872.34	4188.02	6928.89	5099.81	6321.41	6360.29	5108.44	3814.32	4932.75	5988.29	3985.07	5163.59	4912.72	4335.28	4508.32	4046.94
2020-06-18 15:05:04	2020-06-18	1900-01-03 15:05:00	16.71	94.3	2062	2095	2170	2343	2191	2198	2207	2140	2408	2331	2193	2257	2395	2221	2116	2303	2096	2268	2117	2173	2150	2242	2284	2223	2080	2301	2189		2736.91	4872.34	4190.83	6928.89	5099.81	6321.41	6360.29	5108.44	3816.92	4932.75	5991.81	3985.07	5163.59	4912.72	4335.28	4508.32	4046.94
2020-06-18 15:10:04	2020-06-18	1900-01-03 15:10:00	16.71	94.2	2062	2095	2170	2343	2191	2199	2207	2140	2408	2331	2193	2257	2396	2221	2116	2303	2096	2268	2117	2173	2150	2242	2284	2223	2080	2020	2189		2736.91	4872.34	4190.83	6928.89	5099.81	6325.13	6360.29	5108.44	3816.92	4932.75	5991.81	3985.07	5166.78	4912.72	4335.28	4508.32	4046.94
2020-06-18 15:15:04	2020-06-18	1900-01-03 15:15:00	16.71	94.1	2062	2096	2170	2344	2191	2199	2207	2140	2408	2332	2194	2257	2396	2221	2116	2303	2096	2268	2117	2174	2151	2242	2284	2223	2080	1921	2191		2736.91	4875.42	4190.83	6932.81	5099.81	6325.13	6360.29	5108.44	3816.92	4935.93	5995.32	3985.07	5166.78	4912.72	4335.28	4508.32	4046.94
2020-06-18 15:20:04	2020-06-18	1900-01-03 15:20:00	16.69	94	2062	2097	2171	2344	2191	2199	2207	2141	2408	2332	2194	2257	2397	2222	2117	2304	2096	2268	2117	2174	2151	2243	2284	2224	2080	2059	2193		2736.91	4878.5	4193.64	6932.81	5099.81	6325.13	6360.29	5111.6	3816.92	4935.93	5995.32	3985.07	5169.98	4915.93	4338.06	4511.29	4046.94
2020-06-18 15:25:04	2020-06-18	1900-01-03 15:25:00	16.74	94.6	2062	2097	2171	2344	2191	2199	2207	2141	2408	2332	2194	2258	2397	2222	2117	2304	2096	2268	2117	2174	2151	2243	2284	2224	2080	2043	2193		2736.91	4878.5	4193.64	6932.81	5099.81	6325.13	6360.29	5111.6	3816.92	4935.93	5995.32	3987.81	5169.98	4915.93	4338.06	4511.29	4046.94
2020-06-18 15:30:04	2020-06-18	1900-01-03 15:30:00	16.76	94.6	2062	2098	2171	2344	2192	2199	2208	2141	2409	2332	2195	2258	2397	2222	2117	2304	2096	2268	2117	2174	2151	2243	2285	2224	2080	2131	2193		2736.91	4881.58	4193.64	6932.81	5103	6325.13	6364.06	5111.6	3819.52	4935.93	5998.83	3987.81	5169.98	4915.93	4338.06	4511.29	4046.94
2020-06-18 15:35:04	2020-06-18	1900-01-03 15:35:00	16.73	94.5	2063	2098	2171	2344	2192	2199	2208	2141	2409	2332	2195	2258	2397	2222	2117	2304	2096	2268	2119	2174	2151	2243	2285	2225	2080	2273	2193		2739.08	4881.58	4193.64	6932.81	5103	6325.13	6364.06	5111.6	3819.52	4935.93	5998.83	3987.81	5169.98	4915.93	4338.06	4511.29	4046.94
2020-06-18 15:40:04	2020-06-18	1900-01-03 15:40:00	16.65	94.2	2063	2098	2171	2345	2192	2200	2209	2141	2409	2333	2195	2258	2397	2223	2117	2305	2097	2268	2119	2174	2151	2244	2285	2226	2081	2189	2193		2739.08	4881.58	4193.64	6936.72	5103	6328.86	6367.84	5111.6	3819.52	4939.1	5998.83	3987.81	5169.98	4919.13	4338.06	4514.26	4049.72
2020-06-18 15:45:04	2020-06-18	1900-01-03 15:45:00	16.48	93.7	2063	2099	2171	2345	2192	2200	2209	2141	2409	2333	2196	2258	2398	2223	2117	2305	2097	2268	2119	2174	2152	2244	2286	2226	2082	2101	2194		2739.08	4884.66	4193.64	6936.72	5103	6328.86	6367.84	5111.6	3819.52	4939.1	6002.35	3987.81	5173.18	4919.13	4338.06	4514.26	4049.72
2020-06-18 15:50:04	2020-06-18	1900-01-03 15:50:00	16.28	93.3	2063	2099	2171	2345	2193	2200	2209	2141	2409	2333	2196	2258	2398	2223	2118	2305	2100	2269	2119	2174	2152	2245	2286	2226	2084	2209	2199		2739.08	4884.66	4193.64	6936.72	5106.19	6328.86	6367.84	5111.6	3819.52	4939.1	6002.35	3987.81	5173.18	4919.13	4340.84	4514.26	4058.1
2020-06-18 15:55:04	2020-06-18	1900-01-03 15:55:00	16.18	93.8	2063	2099	2171	2345	2193	2200	2209	2142	2409	2333	2196	2258	2398	2223	2118	2305	2101	2269	2119	2174	2152	2245	2286	2227	2085	2303	2201		2739.08	4884.66	4193.64	6936.72	5106.19	6328.86	6367.84	5114.77	3819.52	4939.1	6002.35	3987.81	5173.18	4919.13	4340.84	4514.26	4060.89
2020-06-18 16:00:04	2020-06-18	1900-01-03 16:00:00	16.16	94.3	2063	2099	2171	2345	2193	2200	2209	2142	2409	2333	2196	2258	2399	2223	2118	2305	2101	2269	2119	2174	2152	2245	2286	2227	2085	2136	2201		2739.08	4884.66	4193.64	6936.72	5106.19	6328.86	6367.84	5114.77	3819.52	4939.1	6002.35	3987.81	5176.37	4919.13	4340.84	4514.26	4060.89
2020-06-18 16:05:04	2020-06-18	1900-01-03 16:05:00	16.13	94.1	2063	2100	2171	2345	2193	2200	2209	2142	2409	2333	2196	2258	2399	2224	2118	2305	2102	2270	2119	2174	2152	2245	2286	2227	2085	1941	2201		2739.08	4887.75	4193.64	6936.72	5106.19	6328.86	6367.84	5114.77	3819.52	4939.1	6002.35	3987.81	5176.37	4922.34	4340.84	4514.26	4063.68
2020-06-18 16:10:04	2020-06-18	1900-01-03 16:10:00	16.16	94.3	2063	2100	2171	2345	2193	2200	2209	2142	2409	2333	2197	2259	2399	2224	2118	2305	2102	2270	2119	2174	2152	2245	2286	2227	2085	1616	2201		2739.08	4887.75	4193.64	6936.72	5106.19	6328.86	6367.84	5114.77	3819.52	4939.1	6005.87	3990.55	5176.37	4922.34	4340.84	4514.26	4063.68
2020-06-18 16:15:04	2020-06-18	1900-01-03 16:15:00	16.21	94.6	2063	2100	2171	2345	2193	2200	2210	2142	2410	2333	2197	2259	2399	2224	2118	2306	2102	2270	2119	2174	2152	2245	2286	2227	2085	1436	2201		2739.08	4887.75	4193.64	6936.72	5106.19	6328.86	6371.61	5114.77	3822.12	4939.1	6005.87	3990.55	5176.37	4922.34	4340.84	4517.23	4063.68
2020-06-18 16:20:04	2020-06-18	1900-01-03 16:20:00	16.3	94.9	2063	2100	2171	2346	2193	2200	2210	2142	2410	2334	2197	2259	2399	2224	2118	2306	2102	2270	2119	2174	2152	2245	2286	2227	2085	1423	2201		2739.08	4887.75	4193.64	6940.64	5106.19	6328.86	6371.61	5114.77	3822.12	4942.28	6005.87	3990.55	5176.37	4922.34	4340.84	4517.23	4063.68
2020-06-18 16:25:04	2020-06-18	1900-01-03 16:25:00	16.29	94.3	2063	2100	2172	2346	2193	2200	2210	2142	2410	2334	2197	2259	2399	2224	2119	2306	2102	2270	2119	2174	2152	2245	2286	2227	2085	1791	2201		2739.08	4887.75	4196.46	6940.64	5106.19	6328.86	6371.61	5114.77	3822.12	4942.28	6005.87	3990.55	5176.37	4922.34	4343.62	4517.23	4063.68
2020-06-18 16:30:04	2020-06-18	1900-01-03 16:30:00	16.29	94.1	2063	2100	2173	2346	2193	2200	2210	2143	2411	2334	2198	2259	2400	2224	2119	2306	2102	2270	2119	2174	2152	2245	2286	2227	2085	1813	2201		2739.08	4887.75	4199.27	6940.64	5106.19	6328.86	6371.61	5117.93	3824.72	4942.28	6009.39	3990.55	5179.57	4922.34	4343.62	4517.23	4063.68
2020-06-18 16:35:04	2020-06-18	1900-01-03 16:35:00	16.32	94.4	2063	2100	2173	2346	2193	2200	2210	2143	2411	2334	2198	2259	2400	2225	2119	2306	2102	2270	2119	2174	2152	2245	2286	2227	2085	1688	2201		2739.08	4887.75	4199.27	6940.64	5106.19	6328.86	6371.61	5117.93	3824.72	4942.28	6009.39	3990.55	5179.57	4925.55	4343.62	4517.23	4063.68
2020-06-18 16:40:04	2020-06-18	1900-01-03 16:40:00	16.28	94.1	2064	2101	2173	2346	2194	2200	2210	2143	2411	2334	2198	2259	2400	2225	2119	2306	2102	2270	2120	2174	2152	2245	2287	2227	2085	2296	2201		2741.26	4890.84	4199.27	6940.64	5109.38	6328.86	6371.61	5117.93	3824.72	4942.28	6009.39	3990.55	5179.57	4925.55	4343.62	4517.23	4063.68
2020-06-18 16:45:04	2020-06-18	1900-01-03 16:45:00	16.27	94.2	2065	2103	2173	2346	2194	2201	2210	2143	2411	2334	2199	2259	2400	2225	2119	2307	2102	2270	2121	2174	2152	2245	2287	2227	2085	2305	2201		2743.44	4897.01	4199.27	6940.64	5109.38	6332.59	6371.61	5117.93	3824.72	4942.28	6012.91	3990.55	5179.57	4925.55	4343.62	4520.2	4063.68
2020-06-18 16:50:04	2020-06-18	1900-01-03 16:50:00	16.28	94.1	2065	2104	2173	2347	2194	2201	2211	2143	2411	2335	2199	2259	2401	2226	2119	2307	2102	2270	2121	2174	2152	2246	2287	2227	2085	2305	2201		2743.44	4900.1	4199.27	6944.56	5109.38	6332.59	6375.39	5117.93	3824.72	4945.45	6012.91	3990.55	5182.78	4928.76	4343.62	4520.2	4063.68
2020-06-18 16:55:04	2020-06-18	1900-01-03 16:55:00	16.34	94.1	2065	2104	2173	2347	2194	2201	2212	2143	2411	2335	2199	2259	2401	2226	2119	2307	2102	2270	2121	2174	2152	2246	2287	2227	2085	2306	2201		2743.44	4900.1	4199.27	6944.56	5109.38	6332.59	6379.16	5117.93	3824.72	4945.45	6012.91	3990.55	5182.78	4928.76	4343.62	4520.2	4063.68
2020-06-18 17:00:04	2020-06-18	1900-01-03 17:00:00	16.39	93.8	2066	2105	2173	2347	2194	2201	2212	2143	2412	2335	2199	2259	2401	2226	2119	2307	2102	2270	2121	2174	2152	2246	2287	2227	2085	2244	2201		2745.61	4903.2	4199.27	6944.56	5109.38	6332.59	6379.16	5117.93	3827.33	4945.45	6012.91	3990.55	5182.78	4928.76	4343.62	4520.2	4063.68
2020-06-18 17:05:04	2020-06-18	1900-01-03 17:05:00	16.4	93.4	2066	2105	2173	2347	2194	2201	2212	2143	2412	2335	2199	2260	2401	2226	2119	2307	2102	2270	2121	2175	2152	2246	2287	2227	2086	2306	2201		2745.61	4903.2	4199.27	6944.56	5109.38	6332.59	6379.16	5117.93	3827.33	4945.45	6012.91	3993.29	5182.78	4928.76	4343.62	4520.2	4063.68
2020-06-18 17:10:04	2020-06-18	1900-01-03 17:10:00	16.39	93.2	2066	2105	2173	2347	2194	2201	2212	2143	2412	2335	2199	2260	2401	2226	2119	2307	2102	2270	2121	2175	2152	2246	2287	2227	2086	2306	2201		2745.61	4903.2	4199.27	6944.56	5109.38	6332.59	6379.16	5117.93	3827.33	4945.45	6012.91	3993.29	5182.78	4928.76	4343.62	4520.2	4063.68
2020-06-18 17:15:04	2020-06-18	1900-01-03 17:15:00	16.38	93	2066	2106	2173	2347	2194	2201	2212	2144	2412	2335	2199	2260	2401	2226	2119	2307	2102	2270	2121	2175	2152	2246	2287	2227	2086	2254	2201		2745.61	4906.29	4199.27	6944.56	5109.38	6332.59	6379.16	5121.09	3827.33	4945.45	6012.91	3993.29	5182.78	4928.76	4343.62	4520.2	4063.68
2020-06-18 17:20:04	2020-06-18	1900-01-03 17:20:00	16.32	92.5	2066	2106	2173	2347	2194	2201	2212	2144	2412	2335	2200	2260	2401	2226	2120	2307	2102	2270	2121	2175	2152	2246	2288	2227	2087	1965	2201		2745.61	4906.29	4199.27	6944.56	5109.38	6332.59	6379.16	5121.09	3827.33	4945.45	6016.43	3993.29	5182.78	4928.76	4346.41	4520.2	4063.68
2020-06-18 17:25:04	2020-06-18	1900-01-03 17:25:00	16.29	92.5	2066	2106	2173	2347	2194	2201	2212	2144	2412	2335	2200	2260	2401	2226	2120	2307	2102	2270	2121	2175	2152	2246	2288	2227	2087	2149	2201		2745.61	4906.29	4199.27	6944.56	5109.38	6332.59	6379.16	5121.09	3827.33	4945.45	6016.43	3993.29	5182.78	4928.76	4346.41	4520.2	4063.68
2020-06-18 17:30:04	2020-06-18	1900-01-03 17:30:00	16.24	92.1	2066	2107	2173	2347	2194	2201	2212	2144	2412	2335	2200	2260	2401	2226	2120	2307	2103	2270	2121	2175	2152	2246	2288	2228	2087	1783	2201		2745.61	4909.38	4199.27	6944.56	5109.38	6332.59	6379.16	5121.09	3827.33	4945.45	6016.43	3993.29	5182.78	4928.76	4346.41	4520.2	4066.48
2020-06-18 17:35:04	2020-06-18	1900-01-03 17:35:00	16.22	92.2	2066	2107	2173	2347	2193	2201	2211	2144	2412	2335	2200	2260	2401	2226	2120	2307	2104	2270	2121	2175	2152	2246	2288	2228	2087	1618	2201		2745.61	4909.38	4199.27	6944.56	5106.19	6332.59	6375.39	5121.09	3827.33	4945.45	6016.43	3993.29	5182.78	4928.76	4346.41	4520.2	4069.28
2020-06-18 17:40:04	2020-06-18	1900-01-03 17:40:00	16.19	92	2066	2107	2173	2347	2193	2201	2211	2144	2412	2335	2200	2260	2401	2226	2120	2307	2104	2270	2121	2175	2152	2246	2288	2228	2087	1811	2201		2745.61	4909.38	4199.27	6944.56	5106.19	6332.59	6375.39	5121.09	3827.33	4945.45	6016.43	3993.29	5182.78	4928.76	4346.41	4520.2	4069.28
2020-06-18 17:45:04	2020-06-18	1900-01-03 17:45:00	16.15	92	2066	2107	2173	2347	2193	2200	2212	2143	2412	2335	2200	2260	2401	2227	2120	2307	2104	2271	2121	2175	2152	2246	2287	2228	2087	2061	2201		2745.61	4909.38	4199.27	6944.56	5106.19	6328.86	6379.16	5117.93	3827.33	4945.45	6016.43	3993.29	5182.78	4931.97	4346.41	4520.2	4069.28
2020-06-18 17:50:04	2020-06-18	1900-01-03 17:50:00	16.1	92.3	2066	2107	2173	2347	2193	2200	2212	2143	2412	2335	2200	2260	2401	2228	2120	2307	2105	2271	2121	2175	2152	2246	2288	2228	2088	1723	2201		2745.61	4909.38	4199.27	6944.56	5106.19	6328.86	6379.16	5117.93	3827.33	4945.45	6016.43	3993.29	5182.78	4935.18	4346.41	4520.2	4072.08
2020-06-18 17:55:04	2020-06-18	1900-01-03 17:55:00	16.08	92.6	2066	2107	2173	2347	2193	2200	2211	2143	2412	2335	2200	2260	2401	2228	2120	2307	2105	2272	2121	2175	2152	2246	2288	2228	2088	1691	2202		2745.61	4909.38	4199.27	6944.56	5106.19	6328.86	6375.39	5117.93	3827.33	4945.45	6016.43	3993.29	5182.78	4935.18	4346.41	4520.2	4072.08
2020-06-18 18:00:04	2020-06-18	1900-01-03 18:00:00	16.05	92.8	2066	2107	2173	2347	2193	2200	2211	2143	2412	2335	2200	2260	2401	2228	2120	2307	2105	2272	2121	2175	2152	2246	2288	2228	2088	1775	2202		2745.61	4909.38	4199.27	6944.56	5106.19	6328.86	6375.39	5117.93	3827.33	4945.45	6016.43	3993.29	5182.78	4935.18	4346.41	4520.2	4072.08
2020-06-18 18:05:04	2020-06-18	1900-01-03 18:05:00	16.04	93	2066	2107	2173	2347	2193	2200	2211	2143	2412	2335	2200	2260	2402	2228	2120	2307	2105	2272	2121	2175	2153	2246	2288	2228	2088	1696	2202		2745.61	4909.38	4199.27	6944.56	5106.19	6328.86	6375.39	5117.93	3827.33	4945.45	6016.43	3993.29	5185.98	4935.18	4346.41	4520.2	4072.08
2020-06-18 18:10:04	2020-06-18	1900-01-03 18:10:00	15.98	92.8	2066	2107	2173	2347	2193	2200	2211	2143	2412	2336	2200	2260	2402	2228	2120	2307	2105	2272	2121	2175	2153	2246	2288	2228	2088	2055	2202		2745.61	4909.38	4199.27	6944.56	5106.19	6328.86	6375.39	5117.93	3827.33	4948.63	6016.43	3993.29	5185.98	4935.18	4346.41	4520.2	4072.08
2020-06-18 18:15:04	2020-06-18	1900-01-03 18:15:00	15.96	93.2	2066	2107	2173	2347	2193	2200	2211	2143	2412	2336	2200	2260	2402	2228	2120	2307	2105	2272	2121	2175	2153	2247	2288	2228	2088	2307	2202		2745.61	4909.38	4199.27	6944.56	5106.19	6328.86	6375.39	5117.93	3827.33	4948.63	6016.43	3993.29	5185.98	4935.18	4346.41	4520.2	4072.08
2020-06-18 18:20:04	2020-06-18	1900-01-03 18:20:00	15.92	93.1	2066	2108	2173	2347	2194	2201	2211	2144	2412	2336	2200	2260	2402	2228	2120	2307	2105	2272	2121	2175	2153	2247	2288	2228	2088	2308	2202		2745.61	4912.48	4199.27	6944.56	5109.38	6332.59	6375.39	5121.09	3827.33	4948.63	6016.43	3993.29	5185.98	4935.18	4346.41	4520.2	4072.08
2020-06-18 18:25:04	2020-06-18	1900-01-03 18:25:00	15.84	92.5	2066	2108	2173	2347	2194	2201	2211	2144	2412	2336	2201	2260	2402	2228	2120	2307	2105	2272	2121	2175	2153	2247	2288	2228	2088	2307	2202		2745.61	4912.48	4199.27	6944.56	5109.38	6332.59	6375.39	5121.09	3827.33	4948.63	6019.95	3993.29	5185.98	4935.18	4346.41	4520.2	4072.08
2020-06-18 18:30:04	2020-06-18	1900-01-03 18:30:00	15.8	92.8	2066	2108	2173	2347	2194	2201	2211	2144	2412	2336	2201	2260	2402	2228	2120	2307	2105	2272	2121	2175	2153	2247	2288	2228	2088	2307	2202		2745.61	4912.48	4199.27	6944.56	5109.38	6332.59	6375.39	5121.09	3827.33	4948.63	6019.95	3993.29	5185.98	4935.18	4346.41	4520.2	4072.08
2020-06-18 18:35:04	2020-06-18	1900-01-03 18:35:00	15.79	93.2	2066	2108	2173	2347	2194	2201	2212	2144	2412	2336	2201	2260	2402	2228	2120	2307	2105	2272	2121	2175	2153	2247	2288	2228	2088	2292	2202		2745.61	4912.48	4199.27	6944.56	5109.38	6332.59	6379.16	5121.09	3827.33	4948.63	6019.95	3993.29	5185.98	4935.18	4346.41	4520.2	4072.08
2020-06-18 18:40:04	2020-06-18	1900-01-03 18:40:00	15.81	93.7	2066	2108	2173	2347	2194	2201	2212	2144	2412	2336	2201	2260	2402	2228	2120	2307	2105	2272	2121	2175	2153	2247	2288	2228	2088	2269	2202		2745.61	4912.48	4199.27	6944.56	5109.38	6332.59	6379.16	5121.09	3827.33	4948.63	6019.95	3993.29	5185.98	4935.18	4346.41	4520.2	4072.08
2020-06-18 18:45:04	2020-06-18	1900-01-03 18:45:00	15.84	93.9	2066	2108	2173	2347	2194	2201	2212	2144	2412	2336	2201	2260	2402	2228	2120	2308	2105	2272	2121	2175	2153	2247	2288	2228	2088	2228	2202		2745.61	4912.48	4199.27	6944.56	5109.38	6332.59	6379.16	5121.09	3827.33	4948.63	6019.95	3993.29	5185.98	4935.18	4346.41	4523.18	4072.08
2020-06-18 18:50:04	2020-06-18	1900-01-03 18:50:00	15.85	94	2066	2108	2173	2348	2194	2201	2212	2144	2412	2336	2202	2260	2402	2228	2120	2308	2105	2272	2121	2175	2153	2247	2288	2228	2088	2257	2202		2745.61	4912.48	4199.27	6948.48	5109.38	6332.59	6379.16	5121.09	3827.33	4948.63	6023.48	3993.29	5185.98	4935.18	4346.41	4523.18	4072.08
2020-06-18 18:55:04	2020-06-18	1900-01-03 18:55:00	15.89	94.1	2066	2108	2173	2348	2194	2201	2212	2144	2412	2337	2202	2260	2402	2228	2120	2308	2105	2272	2121	2175	2153	2247	2288	2228	2088	2255	2202		2745.61	4912.48	4199.27	6948.48	5109.38	6332.59	6379.16	5121.09	3827.33	4951.81	6023.48	3993.29	5185.98	4935.18	4346.41	4523.18	4072.08
2020-06-18 19:00:04	2020-06-18	1900-01-03 19:00:00	15.9	94.1	2066	2108	2173	2348	2194	2201	2212	2144	2413	2337	2202	2260	2402	2228	2120	2308	2105	2272	2121	2175	2153	2247	2288	2228	2088	2236	2202		2745.61	4912.48	4199.27	6948.48	5109.38	6332.59	6379.16	5121.09	3829.93	4951.81	6023.48	3993.29	5185.98	4935.18	4346.41	4523.18	4072.08
2020-06-18 19:05:04	2020-06-18	1900-01-03 19:05:00	15.95	94.4	2066	2108	2174	2348	2194	2201	2212	2145	2413	2337	2202	2260	2403	2228	2121	2308	2105	2272	2121	2175	2153	2247	2288	2228	2088	2223	2202		2745.61	4912.48	4202.09	6948.48	5109.38	6332.59	6379.16	5124.26	3829.93	4951.81	6023.48	3993.29	5189.18	4935.18	4349.19	4523.18	4072.08
2020-06-18 19:10:04	2020-06-18	1900-01-03 19:10:00	15.97	94.3	2066	2108	2175	2349	2195	2201	2212	2145	2414	2337	2203	2261	2403	2228	2121	2309	2105	2272	2121	2175	2153	2247	2289	2228	2088	2193	2202		2745.61	4912.48	4204.91	6952.4	5112.57	6332.59	6379.16	5124.26	3832.54	4951.81	6027	3996.03	5189.18	4935.18	4349.19	4526.16	4072.08
2020-06-18 19:15:04	2020-06-18	1900-01-03 19:15:00	15.9	93.7	2066	2108	2175	2349	2195	2201	2213	2145	2414	2337	2203	2261	2403	2229	2121	2309	2105	2272	2121	2175	2153	2247	2289	2228	2088	2151	2202		2745.61	4912.48	4204.91	6952.4	5112.57	6332.59	6382.94	5124.26	3832.54	4951.81	6027	3996.03	5189.18	4938.4	4349.19	4526.16	4072.08
2020-06-18 19:20:04	2020-06-18	1900-01-03 19:20:00	15.85	92.7	2066	2108	2176	2349	2195	2201	2213	2145	2414	2337	2203	2261	2403	2229	2122	2309	2105	2272	2121	2175	2153	2247	2289	2229	2088	1597	2202		2745.61	4912.48	4207.73	6952.4	5112.57	6332.59	6382.94	5124.26	3832.54	4951.81	6027	3996.03	5189.18	4938.4	4351.98	4526.16	4072.08
2020-06-18 19:25:04	2020-06-18	1900-01-03 19:25:00	15.84	92.4	2066	2108	2176	2349	2195	2201	2213	2145	2414	2337	2203	2261	2404	2229	2122	2309	2105	2272	2121	2175	2153	2247	2289	2229	2088	1427	2202		2745.61	4912.48	4207.73	6952.4	5112.57	6332.59	6382.94	5124.26	3832.54	4951.81	6027	3996.03	5192.39	4938.4	4351.98	4526.16	4072.08
2020-06-18 19:30:04	2020-06-18	1900-01-03 19:30:00	15.87	92.9	2066	2108	2176	2349	2195	2201	2213	2145	2414	2338	2203	2261	2404	2229	2122	2309	2105	2272	2121	2175	2153	2247	2289	2229	2088	1399	2202		2745.61	4912.48	4207.73	6952.4	5112.57	6332.59	6382.94	5124.26	3832.54	4955	6027	3996.03	5192.39	4938.4	4351.98	4526.16	4072.08
2020-06-18 19:35:04	2020-06-18	1900-01-03 19:35:00	15.84	92.6	2066	2108	2176	2349	2195	2201	2213	2145	2414	2338	2203	2261	2405	2229	2122	2309	2105	2272	2121	2175	2154	2247	2289	2229	2088	1437	2202		2745.61	4912.48	4207.73	6952.4	5112.57	6332.59	6382.94	5124.26	3832.54	4955	6027	3996.03	5195.59	4938.4	4351.98	4526.16	4072.08
2020-06-18 19:40:04	2020-06-18	1900-01-03 19:40:00	15.79	92.5	2066	2108	2176	2349	2195	2201	2213	2145	2414	2338	2204	2261	2405	2229	2122	2309	2105	2272	2121	2175	2154	2247	2289	2229	2088	1521	2202		2745.61	4912.48	4207.73	6952.4	5112.57	6332.59	6382.94	5124.26	3832.54	4955	6030.53	3996.03	5195.59	4938.4	4351.98	4526.16	4072.08
2020-06-18 19:45:04	2020-06-18	1900-01-03 19:45:00	15.76	93	2066	2108	2176	2349	2195	2201	2213	2145	2414	2338	2204	2261	2405	2229	2122	2309	2105	2272	2121	2175	2154	2247	2289	2229	2088	1679	2202		2745.61	4912.48	4207.73	6952.4	5112.57	6332.59	6382.94	5124.26	3832.54	4955	6030.53	3996.03	5195.59	4938.4	4351.98	4526.16	4072.08
2020-06-18 19:50:04	2020-06-18	1900-01-03 19:50:00	15.74	93.6	2066	2108	2176	2349	2195	2201	2213	2145	2414	2338	2204	2261	2405	2229	2122	2309	2105	2272	2121	2175	2154	2248	2289	2229	2088	2056	2202		2745.61	4912.48	4207.73	6952.4	5112.57	6332.59	6382.94	5124.26	3832.54	4955	6030.53	3996.03	5195.59	4938.4	4351.98	4526.16	4072.08
2020-06-18 19:55:04	2020-06-18	1900-01-03 19:55:00	15.68	93.1	2066	2108	2176	2350	2196	2202	2213	2145	2414	2338	2204	2261	2406	2229	2122	2309	2105	2272	2121	2175	2154	2248	2289	2229	2088	2086	2202		2745.61	4912.48	4207.73	6956.33	5115.76	6336.32	6382.94	5124.26	3832.54	4955	6030.53	3996.03	5198.8	4938.4	4351.98	4526.16	4072.08
2020-06-18 20:00:04	2020-06-18	1900-01-03 20:00:00	15.63	93.1	2066	2108	2176	2350	2196	2202	2213	2146	2414	2338	2204	2261	2406	2230	2122	2310	2105	2272	2121	2175	2154	2248	2290	2229	2088	2036	2202		2745.61	4912.48	4207.73	6956.33	5115.76	6336.32	6382.94	5127.43	3832.54	4955	6030.53	3996.03	5198.8	4941.61	4351.98	4529.13	4072.08
2020-06-18 20:05:04	2020-06-18	1900-01-03 20:05:00	15.6	93.6	2066	2110	2176	2350	2196	2202	2215	2146	2414	2338	2204	2261	2406	2230	2122	2310	2105	2272	2121	2175	2154	2248	2290	2229	2088	2159	2202		2745.61	4918.67	4207.73	6956.33	5115.76	6336.32	6390.51	5127.43	3832.54	4955	6030.53	3996.03	5198.8	4941.61	4351.98	4529.13	4072.08
2020-06-18 20:10:04	2020-06-18	1900-01-03 20:10:00	15.54	93.8	2066	2110	2176	2350	2196	2202	2215	2146	2414	2338	2205	2261	2406	2230	2122	2310	2105	2272	2121	2175	2154	2248	2290	2229	2088	2107	2202		2745.61	4918.67	4207.73	6956.33	5115.76	6336.32	6390.51	5127.43	3832.54	4955	6034.06	3996.03	5198.8	4941.61	4351.98	4529.13	4072.08
2020-06-18 20:15:04	2020-06-18	1900-01-03 20:15:00	15.49	93.9	2066	2110	2176	2350	2196	2202	2215	2146	2414	2338	2205	2261	2406	2230	2122	2310	2105	2272	2121	2175	2154	2248	2290	2229	2088	2213	2202		2745.61	4918.67	4207.73	6956.33	5115.76	6336.32	6390.51	5127.43	3832.54	4955	6034.06	3996.03	5198.8	4941.61	4351.98	4529.13	4072.08
2020-06-18 20:20:04	2020-06-18	1900-01-03 20:20:00	15.41	93.4	2066	2110	2176	2350	2196	2202	2215	2146	2414	2339	2205	2261	2406	2230	2122	2310	2105	2272	2121	2175	2154	2248	2290	2230	2088	2033	2202		2745.61	4918.67	4207.73	6956.33	5115.76	6336.32	6390.51	5127.43	3832.54	4958.18	6034.06	3996.03	5198.8	4941.61	4351.98	4529.13	4072.08
2020-06-18 20:25:04	2020-06-18	1900-01-03 20:25:00	15.36	92.9	2066	2110	2176	2350	2196	2202	2215	2146	2414	2339	2205	2262	2406	2230	2122	2310	2105	2272	2122	2175	2154	2248	2290	2230	2088	1935	2202		2745.61	4918.67	4207.73	6956.33	5115.76	6336.32	6390.51	5127.43	3832.54	4958.18	6034.06	3998.77	5198.8	4941.61	4351.98	4529.13	4072.08
2020-06-18 20:30:04	2020-06-18	1900-01-03 20:30:00	15.34	93.1	2066	2110	2176	2350	2196	2202	2215	2146	2414	2339	2205	2262	2406	2230	2122	2310	2105	2272	2122	2175	2154	2248	2290	2230	2088	2001	2202		2745.61	4918.67	4207.73	6956.33	5115.76	6336.32	6390.51	5127.43	3832.54	4958.18	6034.06	3998.77	5198.8	4941.61	4351.98	4529.13	4072.08
2020-06-18 20:35:04	2020-06-18	1900-01-03 20:35:00	15.32	93.3	2066	2111	2176	2350	2196	2202	2215	2146	2414	2339	2205	2262	2406	2230	2122	2310	2105	2272	2122	2175	2155	2248	2290	2230	2088	1971	2202		2745.61	4921.77	4207.73	6956.33	5115.76	6336.32	6390.51	5127.43	3832.54	4958.18	6034.06	3998.77	5198.8	4941.61	4351.98	4529.13	4072.08
2020-06-18 20:40:04	2020-06-18	1900-01-03 20:40:00	15.3	93.7	2066	2111	2176	2350	2196	2202	2215	2146	2414	2339	2205	2262	2407	2230	2122	2310	2105	2272	2122	2175	2155	2248	2290	2230	2088	1961	2202		2745.61	4921.77	4207.73	6956.33	5115.76	6336.32	6390.51	5127.43	3832.54	4958.18	6034.06	3998.77	5202.01	4941.61	4351.98	4529.13	4072.08
2020-06-18 20:45:04	2020-06-18	1900-01-03 20:45:00	15.29	93.9	2066	2111	2176	2350	2196	2202	2215	2146	2414	2339	2206	2262	2407	2230	2122	2310	2105	2272	2121	2175	2155	2249	2290	2230	2088	1985	2202		2745.61	4921.77	4207.73	6956.33	5115.76	6336.32	6390.51	5127.43	3832.54	4958.18	6037.59	3998.77	5202.01	4941.61	4351.98	4529.13	4072.08
2020-06-18 20:50:04	2020-06-18	1900-01-03 20:50:00	15.26	94.1	2066	2111	2176	2351	2196	2202	2215	2146	2414	2339	2206	2262	2407	2231	2122	2311	2105	2272	2121	2175	2155	2249	2290	2230	2088	2006	2202		2745.61	4921.77	4207.73	6960.25	5115.76	6336.32	6390.51	5127.43	3832.54	4958.18	6037.59	3998.77	5202.01	4944.83	4351.98	4532.11	4072.08
2020-06-18 20:55:04	2020-06-18	1900-01-03 20:55:00	15.26	94.4	2066	2111	2176	2351	2196	2202	2215	2146	2414	2339	2206	2262	2407	2231	2123	2311	2105	2272	2121	2175	2155	2249	2291	2230	2088	2037	2202		2745.61	4921.77	4207.73	6960.25	5115.76	6336.32	6390.51	5127.43	3832.54	4958.18	6037.59	3998.77	5202.01	4944.83	4354.77	4532.11	4072.08
2020-06-18 21:00:04	2020-06-18	1900-01-03 21:00:00	15.25	94.5	2066	2111	2176	2351	2197	2203	2215	2147	2415	2339	2206	2262	2407	2231	2123	2311	2105	2272	2122	2175	2155	2249	2291	2230	2088	2037	2203		2745.61	4921.77	4207.73	6960.25	5118.96	6340.05	6390.51	5130.6	3835.14	4958.18	6037.59	3998.77	5202.01	4944.83	4354.77	4532.11	4072.08
2020-06-18 21:05:04	2020-06-18	1900-01-03 21:05:00	15.21	94.6	2066	2111	2176	2351	2197	2203	2215	2147	2415	2339	2207	2262	2407	2231	2123	2311	2105	2272	2121	2175	2155	2249	2291	2230	2088	2040	2206		2745.61	4921.77	4207.73	6960.25	5118.96	6340.05	6390.51	5130.6	3835.14	4958.18	6041.12	3998.77	5202.01	4944.83	4354.77	4532.11	4072.08
2020-06-18 21:10:04	2020-06-18	1900-01-03 21:10:00	15.18	94.7	2066	2111	2176	2351	2197	2203	2215	2147	2415	2340	2207	2262	2407	2231	2123	2311	2105	2272	2121	2175	2155	2249	2291	2230	2088	2085	2206		2745.61	4921.77	4207.73	6960.25	5118.96	6340.05	6390.51	5130.6	3835.14	4961.36	6041.12	3998.77	5202.01	4944.83	4354.77	4532.11	4072.08
2020-06-18 21:15:04	2020-06-18	1900-01-03 21:15:00	15.14	94.8	2066	2111	2176	2352	2197	2203	2216	2147	2416	2340	2207	2263	2408	2231	2123	2311	2105	2272	2121	2176	2155	2250	2291	2230	2088	2096	2206		2745.61	4921.77	4207.73	6964.18	5118.96	6340.05	6394.29	5130.6	3837.75	4961.36	6041.12	4001.52	5205.22	4944.83	4354.77	4532.11	4072.08
2020-06-18 21:20:04	2020-06-18	1900-01-03 21:20:00	15.14	95	2066	2111	2176	2352	2197	2203	2216	2147	2416	2340	2207	2263	2408	2232	2123	2312	2105	2272	2121	2176	2155	2250	2291	2230	2088	2114	2206		2745.61	4921.77	4207.73	6964.18	5118.96	6340.05	6394.29	5130.6	3837.75	4961.36	6041.12	4001.52	5205.22	4948.05	4354.77	4535.09	4072.08
2020-06-18 21:25:04	2020-06-18	1900-01-03 21:25:00	15.14	95	2066	2111	2176	2352	2197	2203	2216	2147	2416	2340	2207	2263	2408	2232	2123	2312	2105	2272	2122	2176	2155	2250	2292	2230	2088	2126	2206		2745.61	4921.77	4207.73	6964.18	5118.96	6340.05	6394.29	5130.6	3837.75	4961.36	6041.12	4001.52	5205.22	4948.05	4354.77	4535.09	4072.08
2020-06-18 21:30:04	2020-06-18	1900-01-03 21:30:00	15.13	95.1	2066	2111	2176	2352	2197	2203	2216	2147	2416	2340	2208	2263	2408	2232	2123	2312	2105	2272	2122	2176	2156	2250	2292	2231	2088	2110	2206		2745.61	4921.77	4207.73	6964.18	5118.96	6340.05	6394.29	5130.6	3837.75	4961.36	6044.66	4001.52	5205.22	4948.05	4354.77	4535.09	4072.08
2020-06-18 21:35:04	2020-06-18	1900-01-03 21:35:00	15.11	95.1	2066	2111	2176	2352	2198	2204	2216	2147	2416	2340	2208	2263	2409	2232	2124	2312	2105	2272	2122	2176	2156	2250	2292	2231	2088	2089	2206		2745.61	4921.77	4207.73	6964.18	5122.15	6343.78	6394.29	5130.6	3837.75	4961.36	6044.66	4001.52	5208.43	4948.05	4357.55	4535.09	4072.08
2020-06-18 21:40:04	2020-06-18	1900-01-03 21:40:00	15.1	95.2	2066	2111	2177	2353	2198	2204	2217	2148	2416	2340	2208	2263	2409	2232	2124	2312	2105	2272	2123	2176	2156	2250	2292	2231	2088	2097	2206		2745.61	4921.77	4210.55	6968.11	5122.15	6343.78	6398.07	5133.77	3837.75	4961.36	6044.66	4001.52	5208.43	4948.05	4357.55	4535.09	4072.08
2020-06-18 21:45:04	2020-06-18	1900-01-03 21:45:00	15.1	95.3	2066	2111	2177	2353	2198	2204	2217	2148	2416	2341	2208	2263	2409	2232	2124	2313	2105	2272	2123	2176	2156	2251	2292	2231	2088	2100	2206		2745.61	4921.77	4210.55	6968.11	5122.15	6343.78	6398.07	5133.77	3837.75	4964.55	6044.66	4001.52	5208.43	4948.05	4357.55	4538.07	4072.08
2020-06-18 21:50:04	2020-06-18	1900-01-03 21:50:00	15.11	95.4	2067	2111	2177	2353	2198	2204	2217	2148	2416	2341	2209	2263	2409	2233	2124	2313	2105	2272	2124	2176	2156	2251	2292	2231	2088	2105	2206		2747.79	4921.77	4210.55	6968.11	5122.15	6343.78	6398.07	5133.77	3837.75	4964.55	6048.19	4001.52	5208.43	4951.27	4357.55	4538.07	4072.08
2020-06-18 21:55:04	2020-06-18	1900-01-03 21:55:00	15.1	95.6	2067	2111	2177	2353	2198	2204	2217	2148	2417	2341	2209	2264	2410	2233	2124	2313	2105	2272	2123	2176	2156	2251	2293	2231	2088	2119	2206		2747.79	4921.77	4210.55	6968.11	5122.15	6343.78	6398.07	5133.77	3840.36	4964.55	6048.19	4004.27	5211.64	4951.27	4357.55	4538.07	4072.08
2020-06-18 22:00:04	2020-06-18	1900-01-03 22:00:00	15.1	95.7	2067	2111	2177	2354	2198	2204	2217	2148	2417	2341	2209	2264	2410	2233	2125	2313	2105	2272	2123	2177	2157	2251	2293	2231	2088	2118	2206		2747.79	4921.77	4210.55	6972.04	5122.15	6343.78	6398.07	5133.77	3840.36	4964.55	6048.19	4004.27	5211.64	4951.27	4360.34	4538.07	4072.08
2020-06-18 22:05:04	2020-06-18	1900-01-03 22:05:00	15.09	95.8	2067	2112	2177	2354	2198	2205	2218	2149	2417	2341	2209	2264	2410	2233	2125	2313	2105	2272	2123	2177	2157	2251	2293	2232	2089	2118	2206		2747.79	4924.87	4210.55	6972.04	5122.15	6347.51	6401.86	5136.94	3840.36	4964.55	6048.19	4004.27	5211.64	4951.27	4360.34	4538.07	4072.08
2020-06-18 22:10:04	2020-06-18	1900-01-03 22:10:00	15.07	95.9	2067	2112	2178	2354	2199	2205	2218	2149	2417	2341	2209	2264	2411	2233	2125	2314	2105	2272	2123	2177	2157	2252	2293	2232	2089	2138	2206		2747.79	4924.87	4213.37	6972.04	5125.35	6347.51	6401.86	5136.94	3840.36	4964.55	6048.19	4004.27	5214.86	4951.27	4360.34	4541.06	4072.08
2020-06-18 22:15:04	2020-06-18	1900-01-03 22:15:00	15.06	96	2068	2113	2178	2354	2199	2205	2218	2149	2417	2342	2210	2264	2411	2234	2125	2314	2105	2272	2123	2177	2157	2252	2294	2232	2089	2263	2206		2749.98	4927.98	4213.37	6972.04	5125.35	6347.51	6401.86	5136.94	3840.36	4967.74	6051.73	4004.27	5214.86	4954.49	4360.34	4541.06	4072.08
2020-06-18 22:20:04	2020-06-18	1900-01-03 22:20:00	15.06	96.1	2068	2115	2178	2354	2199	2205	2219	2149	2417	2342	2210	2264	2411	2234	2125	2314	2105	2272	2123	2177	2157	2252	2294	2232	2090	2171	2206		2749.98	4934.18	4213.37	6972.04	5125.35	6347.51	6405.65	5136.94	3840.36	4967.74	6051.73	4004.27	5214.86	4954.49	4360.34	4541.06	4072.08
2020-06-18 22:25:04	2020-06-18	1900-01-03 22:25:00	15.07	96.1	2068	2115	2178	2354	2200	2205	2219	2149	2417	2342	2210	2264	2411	2234	2125	2314	2105	2272	2123	2177	2157	2252	2294	2232	2090	2212	2206		2749.98	4934.18	4213.37	6972.04	5128.55	6347.51	6405.65	5136.94	3840.36	4967.74	6051.73	4004.27	5214.86	4954.49	4360.34	4541.06	4072.08
2020-06-18 22:30:04	2020-06-18	1900-01-03 22:30:00	15.07	96	2068	2115	2178	2355	2200	2205	2219	2149	2418	2342	2210	2264	2411	2234	2125	2314	2105	2272	2123	2177	2157	2252	2294	2232	2090	2009	2206		2749.98	4934.18	4213.37	6975.97	5128.55	6347.51	6405.65	5136.94	3842.97	4967.74	6051.73	4004.27	5214.86	4954.49	4360.34	4541.06	4072.08
2020-06-18 22:35:04	2020-06-18	1900-01-03 22:35:00	15.05	96	2068	2115	2178	2355	2200	2205	2219	2149	2418	2342	2211	2265	2412	2234	2126	2315	2105	2272	2123	2178	2157	2252	2294	2232	2091	1970	2206		2749.98	4934.18	4213.37	6975.97	5128.55	6347.51	6405.65	5136.94	3842.97	4967.74	6055.26	4007.01	5218.07	4954.49	4363.13	4544.04	4072.08
2020-06-18 22:40:04	2020-06-18	1900-01-03 22:40:00	15.04	96	2068	2115	2178	2355	2200	2206	2219	2149	2418	2342	2211	2265	2412	2234	2126	2315	2105	2272	2124	2178	2157	2253	2295	2232	2091	1884	2206		2749.98	4934.18	4213.37	6975.97	5128.55	6351.25	6405.65	5136.94	3842.97	4967.74	6055.26	4007.01	5218.07	4954.49	4363.13	4544.04	4072.08
2020-06-18 22:45:04	2020-06-18	1900-01-03 22:45:00	15.03	95.9	2068	2115	2178	2355	2200	2206	2219	2149	2418	2342	2211	2265	2412	2235	2126	2315	2105	2272	2124	2178	2158	2253	2295	2232	2091	1886	2206		2749.98	4934.18	4213.37	6975.97	5128.55	6351.25	6405.65	5136.94	3842.97	4967.74	6055.26	4007.01	5218.07	4957.71	4363.13	4544.04	4072.08
2020-06-18 22:50:04	2020-06-18	1900-01-03 22:50:00	15.02	95.9	2068	2115	2178	2355	2200	2206	2219	2150	2418	2343	2211	2265	2412	2235	2126	2315	2105	2272	2124	2178	2158	2253	2295	2232	2091	1890	2206		2749.98	4934.18	4213.37	6975.97	5128.55	6351.25	6405.65	5140.11	3842.97	4970.93	6055.26	4007.01	5218.07	4957.71	4363.13	4544.04	4072.08
2020-06-18 22:55:05	2020-06-18	1900-01-03 22:55:00	15.02	95.8	2068	2115	2178	2355	2200	2206	2219	2150	2418	2343	2211	2265	2413	2235	2126	2315	2105	2272	2124	2178	2158	2253	2295	2233	2091	1956	2206		2749.98	4934.18	4213.37	6975.97	5128.55	6351.25	6405.65	5140.11	3842.97	4970.93	6055.26	4007.01	5221.29	4957.71	4363.13	4544.04	4072.08
2020-06-18 23:00:05	2020-06-18	1900-01-03 23:00:00	15.02	95.8	2068	2115	2178	2355	2200	2206	2220	2150	2418	2343	2212	2265	2413	2235	2126	2315	2105	2272	2124	2178	2158	2253	2295	2233	2091	2011	2206		2749.98	4934.18	4213.37	6975.97	5128.55	6351.25	6409.44	5140.11	3842.97	4970.93	6058.8	4007.01	5221.29	4957.71	4363.13	4544.04	4072.08
2020-06-18 23:05:05	2020-06-18	1900-01-03 23:05:00	15.01	95.8	2068	2115	2178	2356	2200	2206	2220	2150	2418	2343	2212	2265	2413	2235	2126	2315	2105	2272	2124	2178	2158	2253	2295	2233	2091	2073	2206		2749.98	4934.18	4213.37	6979.9	5128.55	6351.25	6409.44	5140.11	3842.97	4970.93	6058.8	4007.01	5221.29	4957.71	4363.13	4544.04	4072.08
2020-06-18 23:10:05	2020-06-18	1900-01-03 23:10:00	15.01	95.9	2068	2115	2179	2356	2200	2206	2220	2150	2418	2343	2212	2265	2413	2235	2126	2316	2105	2272	2124	2178	2158	2253	2295	2233	2091	2074	2206		2749.98	4934.18	4216.19	6979.9	5128.55	6351.25	6409.44	5140.11	3842.97	4970.93	6058.8	4007.01	5221.29	4957.71	4363.13	4547.03	4072.08
2020-06-18 23:15:05	2020-06-18	1900-01-03 23:15:00	15	95.9	2068	2116	2179	2356	2200	2206	2220	2150	2419	2343	2212	2265	2413	2235	2127	2316	2105	2272	2124	2178	2158	2254	2295	2233	2091	1985	2206		2749.98	4937.29	4216.19	6979.9	5128.55	6351.25	6409.44	5140.11	3845.59	4970.93	6058.8	4007.01	5221.29	4957.71	4365.93	4547.03	4072.08
2020-06-18 23:20:05	2020-06-18	1900-01-03 23:20:00	14.98	95.8	2068	2116	2179	2356	2201	2206	2220	2150	2419	2343	2212	2266	2414	2235	2127	2316	2105	2272	2124	2178	2158	2254	2295	2233	2091	2025	2206		2749.98	4937.29	4216.19	6979.9	5131.75	6351.25	6409.44	5140.11	3845.59	4970.93	6058.8	4009.76	5224.51	4957.71	4365.93	4547.03	4072.08
2020-06-18 23:25:05	2020-06-18	1900-01-03 23:25:00	14.94	95.8	2068	2116	2179	2356	2201	2207	2220	2150	2419	2343	2213	2266	2414	2236	2127	2316	2105	2272	2126	2178	2158	2254	2295	2233	2091	2007	2210		2749.98	4937.29	4216.19	6979.9	5131.75	6354.99	6409.44	5140.11	3845.59	4970.93	6062.34	4009.76	5224.51	4960.94	4365.93	4547.03	4072.08
2020-06-18 23:30:05	2020-06-18	1900-01-03 23:30:00	14.91	95.9	2068	2116	2179	2356	2201	2207	2221	2151	2419	2344	2213	2266	2414	2236	2127	2316	2105	2272	2126	2178	2158	2254	2296	2233	2091	1491	2210		2749.98	4937.29	4216.19	6979.9	5131.75	6354.99	6413.23	5143.29	3845.59	4974.12	6062.34	4009.76	5224.51	4960.94	4365.93	4547.03	4072.08
2020-06-18 23:35:05	2020-06-18	1900-01-03 23:35:00	14.91	95.9	2068	2116	2179	2356	2201	2207	2221	2151	2419	2344	2213	2266	2414	2236	2127	2316	2105	2272	2126	2178	2158	2254	2296	2233	2091	1361	2210		2749.98	4937.29	4216.19	6979.9	5131.75	6354.99	6413.23	5143.29	3845.59	4974.12	6062.34	4009.76	5224.51	4960.94	4365.93	4547.03	4072.08
2020-06-18 23:40:05	2020-06-18	1900-01-03 23:40:00	14.89	96	2069	2116	2179	2357	2201	2207	2221	2151	2419	2344	2213	2266	2415	2236	2127	2317	2105	2272	2126	2178	2159	2254	2296	2233	2091	1346	2210		2752.16	4937.29	4216.19	6983.84	5131.75	6354.99	6413.23	5143.29	3845.59	4974.12	6062.34	4009.76	5227.73	4960.94	4365.93	4550.01	4072.08
2020-06-18 23:45:05	2020-06-18	1900-01-03 23:45:00	14.88	96.1	2069	2116	2179	2357	2201	2207	2221	2151	2420	2344	2213	2266	2415	2236	2127	2317	2105	2272	2126	2179	2159	2255	2296	2233	2091	1504	2210		2752.16	4937.29	4216.19	6983.84	5131.75	6354.99	6413.23	5143.29	3848.2	4974.12	6062.34	4009.76	5227.73	4960.94	4365.93	4550.01	4072.08
2020-06-18 23:50:05	2020-06-18	1900-01-03 23:50:00	14.87	96.2	2069	2116	2180	2357	2202	2207	2221	2151	2420	2344	2214	2266	2415	2236	2127	2317	2105	2272	2126	2179	2159	2255	2297	2233	2092	1793	2210		2752.16	4937.29	4219.01	6983.84	5134.95	6354.99	6413.23	5143.29	3848.2	4974.12	6065.88	4009.76	5227.73	4960.94	4365.93	4550.01	4072.08
2020-06-18 23:55:05	2020-06-18	1900-01-03 23:55:00	14.88	96.3	2069	2116	2181	2357	2202	2207	2221	2151	2420	2344	2215	2266	2415	2236	2128	2317	2105	2272	2126	2179	2159	2255	2297	2233	2092	1812	2210		2752.16	4937.29	4221.84	6983.84	5134.95	6354.99	6413.23	5143.29	3848.2	4974.12	6069.42	4009.76	5227.73	4960.94	4368.72	4550.01	4072.08
2020-06-19 00:00:05	2020-06-19	1900-01-04	14.87	96.3	2069	2116	2181	2357	2202	2207	2222	2151	2420	2344	2215	2267	2416	2237	2128	2317	2105	2272	2126	2179	2159	2255	2297	2234	2092	1880	2210		2752.16	4937.29	4221.84	6983.84	5134.95	6354.99	6417.02	5143.29	3848.2	4974.12	6069.42	4012.51	5230.95	4964.16	4368.72	4550.01	4072.08
2020-06-19 00:05:05	2020-06-19	1900-01-04 00:05:00	14.88	96.4	2069	2116	2181	2357	2202	2208	2222	2151	2420	2345	2215	2267	2416	2237	2128	2317	2105	2272	2126	2179	2159	2255	2297	2234	2092	1789	2210		2752.16	4937.29	4221.84	6983.84	5134.95	6358.73	6417.02	5143.29	3848.2	4977.31	6069.42	4012.51	5230.95	4964.16	4368.72	4550.01	4072.08
2020-06-19 00:10:05	2020-06-19	1900-01-04 00:10:00	14.88	96.4	2069	2116	2181	2358	2202	2208	2222	2152	2420	2345	2215	2267	2416	2237	2128	2318	2105	2272	2126	2179	2159	2255	2297	2234	2092	1796	2210		2752.16	4937.29	4221.84	6987.77	5134.95	6358.73	6417.02	5146.46	3848.2	4977.31	6069.42	4012.51	5230.95	4964.16	4368.72	4553	4072.08
2020-06-19 00:15:05	2020-06-19	1900-01-04 00:15:00	14.88	96.5	2069	2116	2181	2358	2202	2208	2222	2152	2420	2345	2216	2267	2416	2237	2128	2318	2105	2272	2126	2179	2160	2256	2297	2234	2092	1837	2210		2752.16	4937.29	4221.84	6987.77	5134.95	6358.73	6417.02	5146.46	3848.2	4977.31	6072.97	4012.51	5230.95	4964.16	4368.72	4553	4072.08
2020-06-19 00:20:05	2020-06-19	1900-01-04 00:20:00	14.88	96.5	2069	2117	2181	2358	2202	2208	2222	2152	2421	2345	2216	2267	2417	2237	2128	2318	2105	2272	2126	2180	2160	2256	2297	2234	2092	1842	2210		2752.16	4940.4	4221.84	6987.77	5134.95	6358.73	6417.02	5146.46	3850.81	4977.31	6072.97	4012.51	5234.17	4964.16	4368.72	4553	4072.08
2020-06-19 00:25:05	2020-06-19	1900-01-04 00:25:00	14.87	96.5	2069	2117	2181	2358	2202	2208	2222	2153	2421	2345	2216	2267	2417	2237	2128	2318	2105	2272	2126	2180	2160	2256	2297	2234	2092	1874	2210		2752.16	4940.4	4221.84	6987.77	5134.95	6358.73	6417.02	5149.64	3850.81	4977.31	6072.97	4012.51	5234.17	4964.16	4368.72	4553	4072.08
2020-06-19 00:30:05	2020-06-19	1900-01-04 00:30:00	14.86	96.5	2069	2117	2181	2358	2203	2208	2223	2153	2421	2345	2216	2267	2417	2238	2129	2318	2105	2272	2126	2180	2160	2256	2298	2234	2092	1875	2210		2752.16	4940.4	4221.84	6987.77	5138.15	6358.73	6420.82	5149.64	3850.81	4977.31	6072.97	4012.51	5234.17	4967.39	4371.51	4553	4072.08
2020-06-19 00:35:05	2020-06-19	1900-01-04 00:35:00	14.86	96.6	2069	2118	2181	2358	2203	2208	2223	2153	2421	2345	2217	2267	2417	2238	2129	2319	2105	2272	2126	2180	2160	2256	2298	2235	2092	1880	2210		2752.16	4943.51	4221.84	6987.77	5138.15	6358.73	6420.82	5149.64	3850.81	4977.31	6076.51	4012.51	5234.17	4967.39	4371.51	4555.99	4072.08
2020-06-19 00:40:05	2020-06-19	1900-01-04 00:40:00	14.85	96.6	2069	2118	2181	2359	2203	2208	2223	2153	2421	2345	2217	2267	2417	2238	2129	2319	2105	2275	2126	2180	2161	2256	2298	2235	2093	1885	2210		2752.16	4943.51	4221.84	6991.71	5138.15	6358.73	6420.82	5149.64	3850.81	4977.31	6076.51	4012.51	5234.17	4967.39	4371.51	4555.99	4072.08
2020-06-19 00:45:05	2020-06-19	1900-01-04 00:45:00	14.85	96.6	2069	2119	2182	2359	2203	2208	2223	2153	2421	2346	2217	2267	2418	2238	2129	2319	2105	2275	2126	2180	2161	2257	2298	2235	2093	1869	2210		2752.16	4946.62	4224.67	6991.71	5138.15	6358.73	6420.82	5149.64	3850.81	4980.5	6076.51	4012.51	5237.4	4967.39	4371.51	4555.99	4072.08
2020-06-19 00:50:05	2020-06-19	1900-01-04 00:50:00	14.84	96.5	2069	2119	2183	2359	2203	2209	2223	2153	2421	2346	2217	2268	2418	2238	2129	2319	2105	2275	2126	2180	2161	2257	2298	2235	2093	1852	2210		2752.16	4946.62	4227.49	6991.71	5138.15	6362.47	6420.82	5149.64	3850.81	4980.5	6076.51	4015.27	5237.4	4967.39	4371.51	4555.99	4072.08
2020-06-19 00:55:05	2020-06-19	1900-01-04 00:55:00	14.84	96.5	2070	2119	2183	2359	2203	2209	2223	2153	2421	2346	2217	2268	2418	2238	2129	2319	2105	2275	2126	2180	2161	2257	2298	2235	2093	1866	2212		2754.34	4946.62	4227.49	6991.71	5138.15	6362.47	6420.82	5149.64	3850.81	4980.5	6076.51	4015.27	5237.4	4967.39	4371.51	4555.99	4072.08
2020-06-19 01:00:05	2020-06-19	1900-01-04 01:00:00	14.81	96.5	2070	2119	2183	2359	2203	2209	2224	2153	2421	2346	2218	2268	2418	2238	2129	2319	2105	2275	2128	2180	2161	2257	2298	2235	2093	1881	2212		2754.34	4946.62	4227.49	6991.71	5138.15	6362.47	6424.61	5149.64	3850.81	4980.5	6080.06	4015.27	5237.4	4967.39	4371.51	4555.99	4072.08
2020-06-19 01:05:05	2020-06-19	1900-01-04 01:05:00	14.78	96.5	2070	2119	2183	2359	2204	2209	2224	2153	2422	2346	2218	2268	2419	2238	2129	2319	2105	2275	2128	2180	2161	2257	2299	2235	2093	1875	2212		2754.34	4946.62	4227.49	6991.71	5141.35	6362.47	6424.61	5149.64	3853.43	4980.5	6080.06	4015.27	5240.62	4967.39	4371.51	4555.99	4072.08
2020-06-19 01:10:05	2020-06-19	1900-01-04 01:10:00	14.76	96.5	2070	2119	2183	2359	2204	2209	2224	2153	2422	2346	2218	2268	2419	2239	2129	2320	2105	2275	2128	2180	2161	2257	2299	2235	2093	1898	2212		2754.34	4946.62	4227.49	6991.71	5141.35	6362.47	6424.61	5149.64	3853.43	4980.5	6080.06	4015.27	5240.62	4970.62	4371.51	4558.98	4072.08
2020-06-19 01:15:05	2020-06-19	1900-01-04 01:15:00	14.75	96.6	2070	2119	2183	2360	2204	2209	2224	2153	2422	2346	2218	2268	2419	2239	2130	2320	2105	2275	2128	2180	2161	2257	2299	2235	2093	1907	2212		2754.34	4946.62	4227.49	6995.65	5141.35	6362.47	6424.61	5149.64	3853.43	4980.5	6080.06	4015.27	5240.62	4970.62	4374.31	4558.98	4072.08
2020-06-19 01:20:05	2020-06-19	1900-01-04 01:20:00	14.76	96.7	2070	2119	2183	2360	2204	2209	2224	2154	2422	2346	2218	2268	2419	2239	2130	2320	2105	2275	2128	2181	2161	2258	2299	2236	2093	1903	2212		2754.34	4946.62	4227.49	6995.65	5141.35	6362.47	6424.61	5152.82	3853.43	4980.5	6080.06	4015.27	5240.62	4970.62	4374.31	4558.98	4072.08
2020-06-19 01:25:05	2020-06-19	1900-01-04 01:25:00	14.75	96.7	2070	2119	2183	2360	2204	2209	2224	2154	2422	2347	2219	2268	2419	2239	2130	2320	2105	2275	2128	2181	2161	2258	2299	2236	2093	1897	2212		2754.34	4946.62	4227.49	6995.65	5141.35	6362.47	6424.61	5152.82	3853.43	4983.7	6083.61	4015.27	5240.62	4970.62	4374.31	4558.98	4072.08
2020-06-19 01:30:05	2020-06-19	1900-01-04 01:30:00	14.74	96.7	2070	2120	2183	2360	2204	2209	2224	2154	2422	2347	2219	2268	2420	2239	2130	2320	2105	2275	2128	2181	2161	2258	2299	2236	2093	1890	2212		2754.34	4949.73	4227.49	6995.65	5141.35	6362.47	6424.61	5152.82	3853.43	4983.7	6083.61	4015.27	5243.85	4970.62	4374.31	4558.98	4072.08
2020-06-19 01:35:05	2020-06-19	1900-01-04 01:35:00	14.73	96.7	2070	2121	2183	2360	2204	2209	2225	2154	2422	2347	2219	2269	2420	2239	2130	2320	2105	2275	2128	2181	2161	2258	2300	2236	2093	1895	2212		2754.34	4952.84	4227.49	6995.65	5141.35	6362.47	6428.41	5152.82	3853.43	4983.7	6083.61	4018.02	5243.85	4970.62	4374.31	4558.98	4072.08
2020-06-19 01:40:05	2020-06-19	1900-01-04 01:40:00	14.7	96.6	2070	2121	2183	2360	2205	2209	2225	2154	2422	2347	2219	2269	2420	2240	2130	2321	2105	2275	2128	2181	2161	2258	2300	2236	2093	1895	2212		2754.34	4952.84	4227.49	6995.65	5144.56	6362.47	6428.41	5152.82	3853.43	4983.7	6083.61	4018.02	5243.85	4973.85	4374.31	4561.97	4072.08
2020-06-19 01:45:05	2020-06-19	1900-01-04 01:45:00	14.68	96.7	2071	2121	2183	2360	2205	2210	2225	2154	2422	2347	2219	2269	2420	2240	2130	2321	2105	2275	2128	2181	2161	2258	2300	2236	2094	1922	2212		2756.53	4952.84	4227.49	6995.65	5144.56	6366.21	6428.41	5152.82	3853.43	4983.7	6083.61	4018.02	5243.85	4973.85	4374.31	4561.97	4072.08
2020-06-19 01:50:05	2020-06-19	1900-01-04 01:50:00	14.67	96.7	2071	2121	2183	2360	2205	2210	2225	2154	2423	2347	2220	2269	2420	2240	2130	2321	2105	2275	2128	2181	2161	2258	2300	2236	2094	1930	2212		2756.53	4952.84	4227.49	6995.65	5144.56	6366.21	6428.41	5152.82	3856.05	4983.7	6087.16	4018.02	5243.85	4973.85	4374.31	4561.97	4072.08
2020-06-19 01:55:05	2020-06-19	1900-01-04 01:55:00	14.67	96.7	2071	2121	2183	2361	2205	2210	2225	2154	2423	2347	2220	2269	2421	2240	2131	2321	2105	2275	2128	2181	2161	2259	2300	2236	2094	1916	2212		2756.53	4952.84	4227.49	6999.59	5144.56	6366.21	6428.41	5152.82	3856.05	4983.7	6087.16	4018.02	5247.07	4973.85	4377.11	4561.97	4072.08
2020-06-19 02:00:05	2020-06-19	1900-01-04 02:00:00	14.66	96.7	2071	2121	2183	2361	2205	2210	2225	2154	2423	2347	2220	2269	2421	2240	2131	2321	2105	2275	2128	2181	2161	2259	2300	2236	2094	1917	2212		2756.53	4952.84	4227.49	6999.59	5144.56	6366.21	6428.41	5152.82	3856.05	4983.7	6087.16	4018.02	5247.07	4973.85	4377.11	4561.97	4072.08
2020-06-19 02:05:05	2020-06-19	1900-01-04 02:05:00	14.64	96.7	2071	2121	2183	2361	2205	2210	2226	2155	2423	2348	2220	2269	2421	2240	2131	2321	2105	2275	2128	2181	2162	2259	2300	2236	2094	1928	2212		2756.53	4952.84	4227.49	6999.59	5144.56	6366.21	6432.21	5156	3856.05	4986.89	6087.16	4018.02	5247.07	4973.85	4377.11	4561.97	4072.08
2020-06-19 02:10:05	2020-06-19	1900-01-04 02:10:00	14.61	96.7	2071	2121	2183	2361	2205	2210	2226	2155	2423	2348	2220	2269	2421	2240	2131	2322	2105	2275	2128	2181	2162	2259	2301	2236	2094	1935	2212		2756.53	4952.84	4227.49	6999.59	5144.56	6366.21	6432.21	5156	3856.05	4986.89	6087.16	4018.02	5247.07	4973.85	4377.11	4564.97	4072.08
2020-06-19 02:15:05	2020-06-19	1900-01-04 02:15:00	14.58	96.7	2071	2121	2183	2361	2205	2210	2226	2155	2423	2348	2221	2270	2422	2240	2131	2322	2105	2275	2128	2181	2162	2259	2301	2236	2094	1910	2212		2756.53	4952.84	4227.49	6999.59	5144.56	6366.21	6432.21	5156	3856.05	4986.89	6090.71	4020.77	5250.3	4973.85	4377.11	4564.97	4072.08
2020-06-19 02:20:05	2020-06-19	1900-01-04 02:20:00	14.58	96.8	2071	2121	2183	2361	2205	2210	2226	2155	2423	2348	2221	2270	2422	2241	2131	2322	2105	2275	2128	2181	2162	2259	2301	2236	2094	1871	2212		2756.53	4952.84	4227.49	6999.59	5144.56	6366.21	6432.21	5156	3856.05	4986.89	6090.71	4020.77	5250.3	4977.08	4377.11	4564.97	4072.08
2020-06-19 02:25:05	2020-06-19	1900-01-04 02:25:00	14.58	96.8	2071	2121	2183	2361	2205	2210	2226	2155	2423	2348	2221	2270	2422	2241	2131	2322	2105	2275	2128	2181	2162	2260	2301	2237	2094	1915	2212		2756.53	4952.84	4227.49	6999.59	5144.56	6366.21	6432.21	5156	3856.05	4986.89	6090.71	4020.77	5250.3	4977.08	4377.11	4564.97	4072.08
[truncated: 5,751 more rows]
[truncated: 10 more columns]

## Sheet: Randomisation
Randomisation
Run 1	LVDT No.	Difference (mm³)	Group			No.	Mean	Median	SE	CV (%)
[truncated: 160 more rows]

## Sheet: Treatment
Treatment
[truncated: 7,199 more rows]
[truncated: 33 more columns]

## Sheet: Calculations
Calculations
Run 1			DAFB
[truncated: 219 more rows]
